# Supplementary material for: Viral Resistance and IFN Signaling in STAT2 Knockout Fish Cells
Source: J Immunol. 2019 May 29;203(2):465–75. doi: 10.4049/jimmunol.1801376 (PMC6612602; doi:10.4049/jimmunol.1801376)
Supplement: Data Supplement [file JI_1801376.zip]

Archive with 4 entries (4 files):
- JI_1801376_Supplemental_Figures_1.pdf
- JI_1801376_Supplemental_Table_1.xlsx
- JI_1801376_Supplemental_Table_2.xlsx
- manifest.xml
