# Supplementary material for: Viral Resistance and IFN Signaling in STAT2 Knockout Fish Cells
Source: J Immunol. 2019 May 29;203(2):465–75. doi: 10.4049/jimmunol.1801376 (PMC6612602; doi:10.4049/jimmunol.1801376)
Supplement: Data Supplement [file JI_1801376.zip › JI_1801376_Supplemental_Table_1.xlsx]

## Sheet: Table S1
Human protein	Human gene name	Geneid	Protein product	Trout Protein name	Human gene name	FC ECCvECI	adj pValue ECCvECI	FC GS2CvGS2I	adj pValue GS2CvGS2I
ENSP00000407375	GPX1	LOC100135925	XP_021425646.1	glutathione peroxidase 1	GPX1	2.24206	6.70333e-53	2.148	1.89168e-47
ENSP00000262493	GNAO1	LOC110506557	XP_021441941.1	guanine nucleotide-binding protein G(o) subunit alpha-like	GNAO1	2.20951	0.00151913	2.22973	0.000272818
ENSP00000291577	C21orf33	LOC110504475	XP_021438905.1	ES1 protein homolog, mitochondrial-like	C21orf33	2.14458	5.57315e-36	2.17086	2.28155e-30
ENSP00000216117	HMOX1	LOC110485518	XP_021412282.1	heme oxygenase-like isoform X1	HMOX1	0.308537	7.17925e-110	0.240532	2.39711e-158
ENSP00000295550	COL6A3	LOC110519978	XP_021452586.1	collagen alpha-3(VI) chain-like, partial	COL6A3	0.783621	0.583425	2.63677	2.37429e-09
		LOC110536350				1.23458	0.479244	2.5507	2.14214e-14
ENSP00000345502	PDE4D	LOC110524143	XP_021459182.1	cAMP-specific 3\',5\'-cyclic phosphodiesterase 4D-like isoform X1	PDE4D	1.23958	0.755192	2.44535	1.91584e-08
ENSP00000371917	CBARP	LOC110524265	XP_021459426.1	voltage-dependent calcium channel beta subunit-associated regulatory protein-like isoform X1	CBARP	1.09428	0.764459	2.38456	3.92254e-21
ENSP00000346839	FN1	LOC110501963	XP_021435517.1	fibronectin-like	FN1	0.953272	0.944823	2.33529	4.52637e-19
ENSP00000308024	PCSK1	LOC110493995	XP_021424322.1	neuroendocrine convertase 1-like	PCSK1	1.22412	0.655437	2.30948	8.54329e-08
ENSP00000300006	C16orf45	LOC110485803	XP_021412659.1	uncharacterized protein C16orf45-like	C16orf45	1.11861	0.926884	2.26657	7.41349e-05
ENSP00000257290	PDGFRA	LOC110523003	XP_021457096.1	platelet-derived growth factor receptor alpha-like	PDGFRA	1.0968	0.659935	2.24219	5.89045e-34
		LOC110508063				1.46399	0.000754814	2.23973	7.27458e-14
ENSP00000303634	LRP8	LOC110521812	XP_021455369.1	low-density lipoprotein receptor-related protein 8-like	LRP8	1.29681	0.214653	2.22204	2.62161e-10
ENSP00000270162	SIK1	LOC110520496	XP_021453542.1	serine/threonine-protein kinase SIK2-like isoform X1	SIK1	1.36489	0.18758	2.21552	1.74521e-06
ENSP00000294454	SLC25A34	LOC110528406	XP_021466125.1	solute carrier family 25 member 34-like isoform X1	SLC25A34	1.45677	0.000982013	2.21431	4.38946e-19
ENSP00000371462	MAP1A	LOC110491898	XP_021421401.1	microtubule-associated protein 1A-like	MAP1A	0.931133	0.9406	2.20313	7.76577e-09
ENSP00000361475	NCS1	LOC110535962	XP_021477056.1	neuronal calcium sensor 1-like	NCS1	1.64667	0.048716	2.20299	1.62431e-05
ENSP00000406933	NT5DC2	LOC110532148	XP_021471466.1	5\'-nucleotidase domain-containing protein 2-like	NT5DC2	1.46736	0.0228997	2.18596	3.50756e-13
ENSP00000388694	ITGB1	LOC110535543	XP_021476279.1	integrin beta-1-like isoform X1	ITGB1	1.62008	1.0771e-06	2.17751	9.58129e-18
ENSP00000364403	UBR4	LOC110532832	XP_021472667.1	E3 ubiquitin-protein ligase UBR4-like	UBR4	0.837339	0.671865	2.17479	5.81499e-08
ENSP00000366586	SLC39A12	slc39a12	XP_021418657.1	zinc transporter ZIP12 isoform X1	SLC39A12	0.981896	0.990145	2.17398	6.90487e-06
ENSP00000257290	PDGFRA	LOC110524559	XP_021460009.1	platelet-derived growth factor receptor alpha-like	PDGFRA	1.02688	0.970479	2.15977	4.57788e-16
		LOC110536989				0.992669	0.99618	2.14092	0.000988936
ENSP00000420939	SELENOP	selenop	XP_021462198.1	selenoprotein P	SELENOP	1.64283	6.63058e-11	2.13816	1.61609e-29
ENSP00000019103	SCTR	LOC110528807	XP_021466617.1	vasoactive intestinal polypeptide receptor-like	SCTR	1.01673	0.993517	2.13417	0.00108291
ENSP00000314080	HIC1	LOC110507779	XP_021443684.1	hypermethylated in cancer 1 protein-like isoform X1	HIC1	1.71946	2.77187e-05	2.13189	7.33577e-10
ENSP00000294454	SLC25A34	LOC110494966	XP_021425986.1	solute carrier family 25 member 34-like	SLC25A34	1.07806	0.944823	2.1263	1.73244e-05
ENSP00000366915	KLF5	LOC110490128	XP_021418995.1	Krueppel-like factor 5	KLF5	1.47291	0.377512	2.11133	0.00109943
ENSP00000263373	SPTBN4	sptbn4	XP_021442617.1	spectrin beta chain, non-erythrocytic 4	SPTBN4	1.06989	0.943858	2.1043	1.22825e-07
ENSP00000367446	EXT1	LOC110511113	XP_021447845.1	exostosin-1b-like isoform X1	EXT1	0.976405	0.988657	2.10002	0.000507454
ENSP00000319977	NDRG1	LOC110496659	XP_021428354.1	protein NDRG1-like	NDRG1	1.28361	0.66331	2.09379	0.000332974
ENSP00000438388	KIF1A	LOC110486761	XP_021414288.1	kinesin-like protein KIF1A	KIF1A	1.8592	0.0228803	2.08752	0.00103668
ENSP00000353401	CUX1	LOC110508076	XP_021444197.1	homeobox protein cut-like 1	CUX1	0.714534	0.357313	2.08454	0.000345835
ENSP00000374252	ASB14	asb14	XP_021425730.1	ankyrin repeat and SOCS box protein 14 isoform X1	ASB14	1.34573	0.279577	2.07382	1.34411e-07
ENSP00000368173	DHRS13	LOC110507878	XP_021443939.1	dehydrogenase/reductase SDR family member 13-like	DHRS13	1.50496	0.0679965	2.07138	2.38263e-05
ENSP00000166139	FSTL3	LOC100301654	NP_001153959.1	follistatin-like 3 glycoprotein precursor	FSTL3	1.33271	0.437371	2.06413	0.000171774
ENSP00000250896	MKNK2	LOC110530894	XP_021469865.1	MAP kinase-interacting serine/threonine-protein kinase 2-like	MKNK2	1.31832	0.331385	2.05366	4.79565e-06
ENSP00000387694	SLC12A5	LOC110489792	XP_021418376.1	solute carrier family 12 member 7-like isoform X1	SLC12A5	1.67966	0.0497681	2.05045	0.000133322
ENSP00000339299	TRIO	LOC110512678	XP_021448588.1	triple functional domain protein-like	TRIO	1.18219	0.735192	2.04805	1.92006e-06
ENSP00000478343	GAS2L1	LOC110536094	XP_021477320.1	GAS2-like protein 1	GAS2L1	1.55107	0.000431514	2.0342	7.40096e-12
ENSP00000344432	DOK7	LOC110500662	XP_021433825.1	protein Dok-7-like isoform X1	DOK7	1.37775	0.486045	2.01037	0.00140505
ENSP00000349588	ANK2	LOC110532981	XP_021472799.1	uncharacterized protein LOC110532981	ANK2	1.09007	0.762961	2.00889	4.73163e-21
		LOC110492517				1.10312	0.851021	2.00838	1.74871e-08
ENSP00000480680	SEMA3B	LOC110492329	XP_021422223.1	semaphorin-3B-like	SEMA3B	1.47916	2.27523e-09	2.00101	7.475e-22
ENSP00000278968	TAGLN	LOC110503678	XP_021437806.1	transgelin-like	TAGLN	1.05327	0.717995	0.4953	1.85763e-70
ENSP00000356257	LMOD1	LOC110527777	XP_021464957.1	leiomodin-1-like	LMOD1	0.780716	0.00293607	0.489353	6.55064e-29
ENSP00000398736	CYR61	LOC110521788	XP_021455329.1	protein CYR61-like	CYR61	0.667353	0.00373723	0.48667	5.79616e-11
ENSP00000278175	ADM	LOC110519910	XP_021452448.1	ADM-like	ADM	1.04798	0.97728	0.485439	0.00178869
ENSP00000368102	CCDC3	LOC110500142	XP_021433003.1	coiled-coil domain-containing protein 3-like	CCDC3	1.09419	0.94203	0.484291	9.49467e-05
ENSP00000224784	ACTA2	LOC110491380	XP_021420460.1	actin, aortic smooth muscle-like	ACTA2	1.00907	0.994244	0.480466	9.41737e-07
ENSP00000279022	MYL9	LOC110528481	XP_021466256.1	myosin regulatory light polypeptide 9-like	MYL9	0.956643	0.851386	0.479763	9.58539e-55
ENSP00000439828	ACTN1	LOC110518682	XP_021451807.1	alpha-actinin-1-like	ACTN1	0.896416	0.406442	0.473078	4.23164e-44
ENSP00000345079	CSRP1	LOC110527742	XP_021464894.1	cysteine and glycine-rich protein 1-like	CSRP1	0.993331	0.984611	0.457298	2.8277e-96
ENSP00000224784	ACTA2	LOC110498989	XP_021431436.1	actin, aortic smooth muscle	ACTA2	0.922839	0.602009	0.424641	1.78797e-69
ENSP00000398736	CYR61	LOC110524713	XP_021460265.1	protein CYR61-like	CYR61	0.676689	0.241172	0.422963	1.7757e-06
ENSP00000331514	ACTG1	LOC110512994	XP_021448753.1	actin, cytoplasmic 1-like isoform X2	ACTG1	0.844928	0.462182	0.413449	1.08595e-20
ENSP00000262428	COTL1	LOC110518777	XP_021451897.1	coactosin-like protein	COTL1	0.7855	2.4559e-05	0.38625	6.0557e-97
ENSP00000378367	NRG4	LOC110495704	XP_021426772.1	pro-neuregulin-4, membrane-bound isoform-like	NRG4	1.06496	0.956909	0.379084	1.02847e-09
ENSP00000331514	ACTG1	LOC110512094	XP_021448349.1	actin, cytoplasmic 1-like	ACTG1	0.820601	0.0291226	0.365188	6.26071e-67
ENSP00000351899	VTCN1	LOC100136003	XP_021415150.1	VHSV-induced protein isoform X1	VTCN1	63.9189	4.67073e-140	1.04916	0.936013
ENSP00000381599	MX1	LOC110494493	XP_021425284.1	interferon-induced GTP-binding protein Mx3 isoform X1	MX1	40.9545	1.1568e-102	0.992237	0.993243
ENSP00000426421	ASTE1	LOC110535340	XP_021475957.1	protein asteroid homolog 1-like	ASTE1	21.9018	4.60135e-73	0.942708	0.915306
ENSP00000360860	IFIT5	LOC100135996	XP_021431013.1	VHSV-induced protein-4 isoform X1	IFIT5	12.8713	2.83795e-119	1.00583	0.991793
ENSP00000444788	TDO2	LOC110528183	XP_021465716.1	uncharacterized protein LOC110528183	TDO2	12.457	4.67073e-140	0.590227	1.77603e-05
ENSP00000417401	HELZ2	helz2	XP_021466320.1	helicase with zinc finger domain 2 isoform X1	HELZ2	11.9366	1.09207e-42	1.21335	0.634035
ENSP00000354394	STAT1	LOC110501544	XP_021434868.1	signal transducer and activator of transcription 1-alpha/beta-like isoform X1	STAT1	10.6005	2.28447e-109	1.28549	0.239364
ENSP00000377370	IGSF11	LOC100653472	NP_001233274.1	VIG-B319.A protein	IGSF11	10.5063	5.67188e-36	0.931038	0.897032
ENSP00000262776	LGALS3BP	LOC110524047	XP_021459020.1	galectin-3-binding protein B-like	LGALS3BP	10.1069	1.22375e-80	1.11006	0.731816
ENSP00000350976	RTP2	LOC110529481	XP_021467391.1	receptor-transporting protein 2-like	RTP2	9.03253	1.40823e-29	1.03217	0.957433
ENSP00000426421	ASTE1	LOC110535330	XP_021475946.1	protein asteroid homolog 1-like	ASTE1	8.55619	7.57494e-29	0.989589	0.990566
ENSP00000371959	CD9	LOC110486460	XP_021413757.1	CD9 antigen-like	CD9	7.50459	1.13197e-186	0.763068	0.0273585
ENSP00000426421	ASTE1	LOC110535305	XP_021475895.1	protein asteroid homolog 1-like	ASTE1	7.49867	1.43349e-40	0.744272	0.264235
		LOC110501884	XP_021427253.1	peroxisomal membrane protein 11A-like		6.678	3.38315e-158	0.833918	0.083705
ENSP00000477753	IFI27	LOC110498001	XP_021430200.1	interferon alpha-inducible protein 27-like protein 2A	IFI27	6.48834	2.93417e-27	1.3027	0.431232
ENSP00000315474	GIMAP7	LOC110485443	XP_021412184.1	GTPase IMAP family member 7-like	GIMAP7	5.53084	4.51952e-23	1.15933	0.713936
ENSP00000304697	UBB	LOC110536134	XP_021477391.1	polyubiquitin-like	UBB	5.29298	9.01864e-17	0.994124	0.994649
ENSP00000349770	IRF5	irf-3	XP_021420088.1	interferon regulatory factor 3 isoform X1	IRF5	5.02616	6.71548e-52	0.998536	0.998207
ENSP00000359504	GBP1	LOC110529748	XP_021467903.1	guanylate-binding protein 1-like	GBP1	4.90907	3.42935e-15	1.14322	0.758865
ENSP00000359783	IFI44	LOC110528445	XP_021466191.1	interferon-induced protein 44-like	IFI44	4.56085	8.0358e-24	1.06195	0.891896
ENSP00000381599	MX1	LOC110494492	XP_021425282.1	interferon-induced GTP-binding protein Mx2-like isoform X1	MX1	4.14411	4.42102e-13	0.958786	0.936961
ENSP00000215794	USP18	LOC110490405	XP_021419459.1	ubl carboxyl-terminal hydrolase 18-like isoform X1	USP18	3.97352	1.45085e-32	1.10494	0.754528
ENSP00000365844	TRIM39	LOC110500407	XP_021433442.1	E3 ubiquitin-protein ligase TRIM39-like	TRIM39	3.95216	4.62047e-11	0.991274	0.991956
ENSP00000425956	RNF213	LOC110502787	XP_021436738.1	E3 ubiquitin-protein ligase rnf213-beta-like isoform X1	RNF213	3.77007	4.5172e-10	1.15244	0.757355
ENSP00000367440	TDP2	LOC110486614	XP_021414024.1	tyrosyl-DNA phosphodiesterase 2-like	TDP2	3.61858	2.46546e-10	0.909832	0.853583
		LOC110528711				3.40816	1.96495e-08	1.2095	0.642442
ENSP00000215794	USP18	LOC110500078	XP_021432906.1	ubl carboxyl-terminal hydrolase 18-like	USP18	3.23782	1.10489e-15	0.96904	0.949858
ENSP00000365844	TRIM39	LOC110532184	XP_021471543.1	E3 ubiquitin-protein ligase TRIM39-like isoform X1	TRIM39	3.04694	7.28413e-20	1.17702	0.527491
ENSP00000223293	GIMAP2	LOC110485440	XP_021412179.1	GTPase IMAP family member 7-like isoform X1	GIMAP2	2.92902	1.03367e-09	0.85652	0.677563
ENSP00000326247	SAMD9L	LOC110537859	XP_021479963.1	sterile alpha motif domain-containing protein 9-like	SAMD9L	2.81747	1.52866e-06	1.1053	0.824438
ENSP00000331211	RBM43	LOC110496703	XP_021428414.1	uncharacterized protein LOC110496703	RBM43	2.76409	1.0075e-05	1.03661	0.952329
		id992689				2.71837	7.46395e-06	1.05258	0.928451
		LOC110514390				2.68764	2.52624e-05	1.07303	0.89813
ENSP00000264345	HERC3	LOC110498431	XP_021430723.1	probable E3 ubiquitin-protein ligase HERC3	HERC3	2.54016	3.6415e-05	1.02687	0.963195
ENSP00000218436	ITIH6	LOC110492042	XP_021421687.1	inter-alpha-trypsin inhibitor heavy chain H6-like	ITIH6	2.40504	1.69172e-05	1.50965	0.094213
ENSP00000307666	VPS50	LOC110495179	XP_021426172.1	uncharacterized protein LOC110495179	VPS50	2.3554	1.14779e-05	1.03793	0.938061
		LOC110513619				2.34144	0.000657287	1.10882	0.838471
ENSP00000371959	CD9	LOC100135986	NP_001117796.1	CD9 protein	CD9	2.27853	0.00110275	0.878924	0.778567
ENSP00000418385	ZC3HAV1	LOC110499899	XP_021432632.1	uncharacterized protein LOC110499899	ZC3HAV1	2.17513	0.000946563	1.03919	0.948793
ENSP00000251642	DHX58	dhx58	XP_021480505.1	probable ATP-dependent RNA helicase DHX58 isoform X1	DHX58	2.13282	7.85494e-11	1.16262	0.479462
ENSP00000374265	GPX2	gpx1	NP_001117997.2	glutathione peroxidase 1	GPX2	2.1106	1.09964e-40	1.96079	7.5841e-32
ENSP00000354394	STAT1	LOC110494323	XP_021424956.1	signal transducer and activator of transcription 1-alpha/beta-like isoform X1	STAT1	2.10917	1.94367e-25	1.11109	0.490003
ENSP00000360860	IFIT5	LOC110502627	XP_021436484.1	interferon-induced protein with tetratricopeptide repeats 5-like isoform X1	IFIT5	2.08973	0.00590291	0.892212	0.81721
		id992687				2.08557	0.00230498	0.939561	0.90435
ENSP00000418194	PARP14	prp14	NP_001154081.1	Poly polymerase 14	PARP14	2.07921	0.000233539	1.13622	0.750196
		LOC110494272				2.07829	1.936e-63	1.50274	6.51723e-19
ENSP00000225969	MRPL27	mrpl27	XP_021432246.1	39S ribosomal protein L27, mitochondrial	MRPL27	2.0219	1.09318e-31	1.70252	1.46654e-16
Table S1. List of genes induced significantly (adjusted p-value <0.05) in EC (yellow) or in GS2 (green) cell lines upon IFN stimulation.
