# Supplementary material for: Viral Resistance and IFN Signaling in STAT2 Knockout Fish Cells
Source: J Immunol. 2019 May 29;203(2):465–75. doi: 10.4049/jimmunol.1801376 (PMC6612602; doi:10.4049/jimmunol.1801376)
Supplement: Data Supplement [file JI_1801376.zip › JI_1801376_Supplemental_Table_2.xlsx]

## Sheet: Table S2
Human protein	Geneid	Name	Replicon Accession	Protein product	Trout Protein name	FC ECCvGS2C	adj pValue ECCvGS2C
ENSP00000296741	enpp6	ENPP6	NC_035101.1	XP_021439196.1	ectonucleotide pyrophosphatase/phosphodiesterase family member 6	21.5789	3.18862e-86
ENSP00000329797	LOC110537612	CADM1	NC_035088.1	XP_021479452.1	cell adhesion molecule 1-like	16.058	4.78892e-66
	LOC110532573	#N/A	NC_035085.1			12.1919	1.26356e-108
ENSP00000219255	LOC110495023	PARD6A	NC_035078.1	XP_021426050.1	partitioning defective 6 homolog alpha-like	11.3678	4.86006e-47
ENSP00000366460	plxdc2	PLXDC2	NC_035091.1	XP_021418667.1	plexin domain-containing protein 2	10.4881	1.4717e-51
ENSP00000368755	LOC110531455	MUC12	NC_035085.1	XP_021470339.1	mucin-2-like	10.362	1.50526e-47
ENSP00000071281	LOC110504939	FHL1	NC_035101.1	XP_021439507.1	four and a half LIM domains protein 1-like isoform X1	8.86642	8.91967e-70
ENSP00000246337	LOC110508716	UROD	NC_035104.1	XP_021445135.1	uroporphyrinogen decarboxylase-like	7.99068	1.10605e-30
ENSP00000368173	LOC110507878	DHRS13	NC_035103.1	XP_021443939.1	dehydrogenase/reductase SDR family member 13-like	7.33555	2.45299e-42
ENSP00000337459	nos1	NOS1	NC_035082.1	XP_021463758.1	nitric oxide synthase, brain	7.19906	1.78914e-87
ENSP00000302543	cxxc5	CXXC5	NC_035105.1	XP_021447125.1	CXXC-type zinc finger protein 5	7.02314	1.2246e-43
ENSP00000378392	LOC110499505	PSAP	NC_035096.1	XP_021432310.1	prosaposin-like	6.83973	6.54338e-124
ENSP00000345282	LOC110508546	GPT2	NC_035104.1	XP_021444798.1	alanine aminotransferase 2-like isoform X1	6.76616	5.89609e-39
ENSP00000490468	LOC110520963	LIN28B	NC_035080.1	XP_021454089.1	protein lin-28 homolog B-like	6.61576	9.80019e-34
ENSP00000314380	LOC110525824	GRINA	NC_035082.1	XP_021461939.1	prisilkin-39-like	6.49288	9.31358e-51
ENSP00000311032	LOC110525880	CASP3	NC_035082.1	XP_021462039.1	caspase-3-like	6.38981	9.93134e-26
ENSP00000356104	pm20d1	PM20D1	NC_035085.1	XP_021472043.1	N-fatty-acyl-amino acid synthase/hydrolase PM20D1	6.34647	2.16161e-23
ENSP00000263918	LOC110499572	STRN	NC_035096.1	XP_021432381.1	striatin-like	6.05835	3.48837e-29
ENSP00000262626	LOC110538566	HPN	NC_035078.1	XP_021481136.1	serine protease hepsin-like	6.01207	4.81094e-26
ENSP00000334052	LOC110498282	LGMN	NC_035095.1	XP_021430585.1	legumain-like	5.92129	3.91528e-21
ENSP00000227266	LOC110503180	CTSC	NC_035100.1	XP_021437213.1	dipeptidyl peptidase 1-like	5.88932	4.92544e-30
ENSP00000265769	LOC110536273	ADAM28	NC_035087.1	XP_021477647.1	zinc metalloproteinase-disintegrin-like brevilysin H2a	5.82858	7.17858e-30
ENSP00000358714	LOC110519010	PRSS35	NC_035079.1	XP_021452013.1	inactive serine protease 35-like	5.78138	8.512e-24
ENSP00000363161	LOC110496101	TMEM268	NC_035094.1	XP_021427471.1	transmembrane protein 268-like	5.72502	4.24264e-25
ENSP00000315931	LOC110494352	AHCYL2	NC_035093.1	XP_021425000.1	S-adenosylhomocysteine hydrolase-like protein 1 isoform X1	5.61291	2.12845e-27
ENSP00000311905	LOC110507061	LTBP4	NC_035103.1	XP_021442616.1	latent-transforming growth factor beta-binding protein 4-like	5.57939	3.00137e-42
ENSP00000289431	spata2	SPATA2	NC_035104.1	XP_021444581.1	spermatogenesis-associated protein 2	5.49696	6.20262e-22
ENSP00000261205	LOC110491655	SYT1	NC_035092.1	XP_021420939.1	synaptotagmin-2-like	5.38075	1.48061e-21
ENSP00000356919	LOC110508857	ATF6	NC_035104.1	XP_021445396.1	cyclic AMP-dependent transcription factor ATF-6 alpha-like	5.19649	2.80284e-18
ENSP00000347507	LOC100136150	MYH7	NC_035104.1	XP_021445033.1	myosin-6	5.13888	9.89391e-30
ENSP00000377191	LOC110492176	LAMB1	NC_035092.1	XP_021421931.1	neurofilament light polypeptide-like isoform X1	5.10755	4.33115e-17
ENSP00000262626	LOC110519917	HPN	NW_018654704.1	XP_021452459.1	serine protease hepsin-like	4.99827	1.13055e-18
	LOC110521367	#N/A				4.87312	2.64516e-18
ENSP00000368173	LOC110507879	DHRS13	NC_035103.1	XP_021443941.1	dehydrogenase/reductase SDR family member 13-like	4.83818	5.91001e-55
ENSP00000382178	LOC110529233	MDGA2	NC_035084.1	XP_021467027.1	MAM domain-containing glycosylphosphatidylinositol anchor protein 2-like	4.82944	1.77272e-16
ENSP00000387040	LOC110507949	FAT3	NC_035103.1	XP_021444048.1	protocadherin Fat 3-like	4.82618	1.58473e-23
ENSP00000244513	LOC110500791	BTN1A1	NC_035097.1	XP_021434000.1	butyrophilin subfamily 3 member A3-like	4.73961	1.48154e-15
ENSP00000353030	LOC110524627	PTPRF	NC_035081.1	XP_021460140.1	receptor-type tyrosine-protein phosphatase F-like	4.57994	4.32445e-167
ENSP00000423046	LOC110493935	CFAP100	NC_035093.1	XP_021424224.1	cilia- and flagella-associated protein 100-like isoform X1	4.57835	3.6105e-26
ENSP00000355308	LOC110535618	HACD1	NC_035087.1	XP_021476402.1	very-long-chain (3R)-3-hydroxyacyl-CoA dehydratase 1-like	4.56748	3.30471e-18
ENSP00000420321	LOC110503393	ROBO1	NC_035100.1	XP_021437417.1	roundabout homolog 1-like	4.49172	2.67969e-43
ENSP00000356399	LOC110509015	CFH	NC_035104.1	XP_021445624.1	complement factor H-like isoform X1	4.33099	9.98901e-14
ENSP00000387040	LOC110507188	FAT3	NC_035103.1	XP_021442757.1	protocadherin Fat 3-like	4.12499	1.21878e-25
ENSP00000439182	LOC110523731	MYO1H	NC_035081.1	XP_021458360.1	unconventional myosin-Ih-like isoform X1	4.03911	5.99133e-15
ENSP00000420194	LOC110507281	CASR	NC_035103.1	XP_021442840.1	extracellular calcium-sensing receptor-like	4.03366	2.01012e-12
ENSP00000402033	LOC110536484	PDZD2	NC_035087.1	XP_021477932.1	PDZ domain-containing protein 2-like	4.00293	2.061e-15
ENSP00000299727	LOC110491984	GALR1	NC_035092.1	XP_021421570.1	galanin receptor type 1-like	3.91673	1.64983e-21
ENSP00000354543	LOC110509006	TSC22D2	NC_035104.1	XP_021445615.1	TSC22 domain family protein 2-like	3.88773	7.63454e-12
ENSP00000354090	LOC110510742	SIGLEC14	NC_035079.1	XP_021447658.1	sialic acid-binding Ig-like lectin 12	3.88303	9.21562e-12
ENSP00000437073	LOC110533873	MYO18A	NC_035086.1	XP_021474114.1	unconventional myosin-XVIIIa-like	3.85583	1.70751e-17
ENSP00000419153	zbtb20	ZBTB20	NC_035105.1	XP_021447094.1	zinc finger and BTB domain-containing protein 20	3.8412	1.42529e-27
ENSP00000420194	LOC110507278	CASR	NC_035103.1	XP_021442837.1	extracellular calcium-sensing receptor-like	3.80474	2.04985e-11
ENSP00000356370	LOC110524954	CRB1	NC_035081.1	XP_021460588.1	protein crumbs homolog 1-like	3.80213	1.04091e-37
ENSP00000368966	LOC110505159	TRPC3	NC_035101.1	XP_021439858.1	short transient receptor potential channel 3-like	3.79373	8.51878e-19
ENSP00000355568	LOC110499525	IRF2BP2	NC_035096.1	XP_021432332.1	interferon regulatory factor 2-binding protein 2-A-like	3.7735	1.96391e-34
ENSP00000481684	LOC110499458	FADS6	NC_035096.1	XP_021432270.1	fatty acid desaturase 6-like	3.74518	4.3857e-33
ENSP00000417291	LOC110506344	REPIN1	NC_035102.1	XP_021441572.1	skin secretory protein xP2-like	3.71897	1.44762e-12
ENSP00000490571	LOC110529777	BEGAIN	NC_035084.1	XP_021467973.1	brain-enriched guanylate kinase-associated protein-like isoform X1	3.70216	1.76396e-12
ENSP00000262288	LOC110538883	SCPEP1	NC_035088.1	XP_021481535.1	retinoid-inducible serine carboxypeptidase-like	3.64384	8.42616e-48
ENSP00000259406	LOC110526072	RGS3	NC_035082.1	XP_021462348.1	regulator of G-protein signaling 3-like isoform X1	3.63861	5.26413e-11
ENSP00000360828	LOC110493183	DDX27	NC_035093.1	XP_021423142.1	probable ATP-dependent RNA helicase DDX27	3.63233	1.05296e-10
ENSP00000420194	LOC110508053	CASR	NC_035103.1	XP_021444176.1	extracellular calcium-sensing receptor-like	3.60596	1.58884e-10
ENSP00000351255	LOC110520023	STAT4	NC_035079.1	XP_021452662.1	signal transducer and activator of transcription 4-like	3.57514	3.46796e-12
ENSP00000368547	LOC110519284	FEZ2	NC_035079.1	XP_021452116.1	fasciculation and elongation protein zeta-2-like	3.56076	1.9019e-10
ENSP00000356214	LOC110497594	MYCT1	NC_035095.1	XP_021429464.1	myc target protein 1 homolog	3.53978	1.0023e-10
ENSP00000377721	nr2f2	NR2F2	NC_035078.1	XP_021426439.1	COUP transcription factor 2 isoform X1	3.51369	1.16196e-65
ENSP00000356828	LOC110491269	RCSD1	NC_035078.1	XP_021420291.1	capZ-interacting protein-like	3.50648	8.05144e-11
ENSP00000480680	LOC110492329	SEMA3B	NC_035092.1	XP_021422223.1	semaphorin-3B-like	3.50146	3.22169e-79
ENSP00000396320	LOC110538038	SCN4A	NC_035088.1	XP_021480266.1	sodium channel protein type 4 subunit alpha B-like isoform X1	3.4913	1.89481e-38
ENSP00000261647	LOC110509092	TTC19	NC_035104.1	XP_021445729.1	tetratricopeptide repeat protein 19, mitochondrial-like isoform X1	3.40672	1.07999e-09
ENSP00000246549	LOC110516838	FFAR2	NC_035079.1	XP_021450842.1	free fatty acid receptor 2-like	3.36657	2.38011e-11
	LOC110499504	#N/A	NC_035096.1			3.35021	2.07708e-10
ENSP00000254976	LOC110507495	SNAP25	NC_035103.1	XP_021443192.1	synaptosomal-associated protein 25-like	3.34044	4.73329e-10
ENSP00000356224	LOC110497592	SYNE1	NC_035095.1	XP_021429458.1	nesprin-1-like	3.33403	8.10105e-73
ENSP00000266718	LOC110494070	LUM	NC_035093.1	XP_021424441.1	lumican-like	3.33165	2.03553e-11
ENSP00000244061	zfp313	RNF114	NC_035104.1	NP_001117990.1	zinc finger protein 313	3.32157	4.86718e-14
ENSP00000243077	LOC110491981	LRP1	NC_035092.1	XP_021421567.1	low-density lipoprotein receptor-related protein 1-like	3.32131	1.36115e-21
ENSP00000272167	LOC110499486	EPHX1	NC_035096.1	XP_021432294.1	epoxide hydrolase 1-like	3.30513	2.5834e-09
ENSP00000410452	LOC110490316	STMN1	NC_035078.1	XP_021419309.1	stathmin-like	3.30498	2.82598e-09
ENSP00000311343	LOC110507326	WDR49	NC_035103.1	XP_021442921.1	WD repeat-containing protein 49-like	3.29616	3.1695e-09
ENSP00000367629	arhgef26	ARHGEF16	NC_035100.1	XP_021437280.1	rho guanine nucleotide exchange factor 26	3.2837	2.48769e-44
ENSP00000379258	LOC110535015	GLI3	NC_035087.1	XP_021475576.1	transcriptional activator GLI3-like	3.2714	4.54029e-16
ENSP00000263593	siae	SIAE	NC_035103.1	XP_021443925.1	sialate O-acetylesterase	3.26894	1.21584e-173
ENSP00000280979	LOC110504223	AKAP6	NC_035101.1	XP_021438709.1	A-kinase anchor protein 6-like	3.26452	2.20341e-09
ENSP00000330284	LOC110491983	NPBWR1	NC_035092.1	XP_021421569.1	atypical chemokine receptor 2-like	3.26438	2.15323e-13
ENSP00000367123	LOC110500797	SLC3A2	NC_035097.1	XP_021434005.1	4F2 cell-surface antigen heavy chain-like	3.23541	5.34937e-09
ENSP00000343924	LOC110494072	PRELP	NC_035093.1	XP_021424443.1	prolargin-like	3.23515	6.68347e-09
ENSP00000297267	fndc1	FNDC1	NC_035080.1	XP_021454160.1	fibronectin type III domain-containing protein 1	3.23134	6.5274e-09
ENSP00000362387	tspan15	TSPAN15	NC_035099.1	XP_021436659.1	tetraspanin-15 isoform X1	3.21225	8.41078e-09
ENSP00000272167	LOC110499552	EPHX1	NC_035096.1	XP_021432363.1	epoxide hydrolase 1-like, partial	3.20171	6.50827e-09
ENSP00000439625	LOC110532604	PLEKHG5	NC_035085.1	XP_021472318.1	pleckstrin homology domain-containing family G member 5-like isoform X1	3.18905	5.61478e-09
ENSP00000371917	LOC110524265	CBARP	NC_035081.1	XP_021459426.1	voltage-dependent calcium channel beta subunit-associated regulatory protein-like isoform X1	3.17491	1.92261e-40
ENSP00000433511	LOC110537519	GRK6	NC_035088.1	XP_021479298.1	G protein-coupled receptor kinase 6-like	3.17106	3.55543e-15
	LOC110525899	#N/A				3.16876	5.51753e-12
ENSP00000369453	LOC110500777	ELAVL2	NC_035097.1	XP_021433983.1	ELAV-like protein 2	3.16547	7.18265e-10
ENSP00000387040	LOC110507983	FAT3	NC_035103.1	XP_021444084.1	protocadherin Fat 3-like	3.16369	1.06313e-09
ENSP00000382178	LOC110522476	MDGA2	NC_035080.1	XP_021456574.1	MAM domain-containing glycosylphosphatidylinositol anchor protein 2-like isoform X1	3.15808	1.15311e-08
ENSP00000420194	LOC110507279	CASR	NC_035103.1	XP_021442838.1	extracellular calcium-sensing receptor-like	3.13168	1.84221e-08
ENSP00000356430	rgs18	RGS18	NC_035104.1	NP_001118112.1	regulator of G-protein signaling 18	3.11542	1.40899e-08
ENSP00000430073	cnbd1	CNBD1	NC_035087.1	XP_021476246.1	cyclic nucleotide-binding domain-containing protein 1	3.10574	1.57245e-16
	LOC110504329	#N/A	NC_035101.1			3.08472	1.32965e-09
ENSP00000401197	LOC110535730	USP19	NC_035087.1	XP_021476613.1	uncharacterized protein LOC110535730	3.0816	2.68403e-08
ENSP00000295924	tiparp	TIPARP	NC_035103.1	XP_021444154.1	TCDD-inducible poly	3.08045	6.98115e-74
ENSP00000494258	LOC110497158	SLC1A2	NC_035078.1	XP_021428784.1	excitatory amino acid transporter 2-like isoform X1	3.04585	1.49113e-10
ENSP00000332668	LOC110507874	TSKU	NC_035103.1	XP_021443932.1	tsukushin-like isoform X1	3.04349	1.55637e-188
ENSP00000264828	LOC110536506	COL5A3	NC_035087.1	XP_021477953.1	uncharacterized protein LOC110536506	3.03848	2.58106e-09
ENSP00000370299	LOC110528813	SHROOM2	NC_035083.1	XP_021466623.1	protein Shroom2-like	3.02118	3.24044e-22
ENSP00000064778	LOC110537663	FAM168A	NC_035088.1	XP_021479549.1	protein FAM168A-like isoform X1	3.00956	8.04348e-09
ENSP00000256594	LOC110492601	GSTM3	NC_035092.1	XP_021422703.1	glutathione S-transferase Mu 3-like	2.97923	7.8083e-15
ENSP00000429509	LOC110505111	RNF130	NC_035101.1	XP_021439765.1	E3 ubiquitin-protein ligase RNF130-like isoform X1	2.97826	1.0186e-07
ENSP00000333253	LOC110538210	ZC3H11A	NC_035088.1	XP_021480542.1	DELTA-stichotoxin-Hcr4a-like	2.97674	1.45674e-19
ENSP00000307822	LOC110523354	NPFFR2	NC_035081.1	XP_021457655.1	neuropeptide FF receptor 2-like	2.97647	2.45967e-10
ENSP00000270162	LOC110520496	SIK1	NC_035079.1	XP_021453542.1	serine/threonine-protein kinase SIK2-like isoform X1	2.9764	2.81519e-13
ENSP00000349205	LOC110534935	PIK3R4	NC_035086.1	XP_021475517.1	uncharacterized protein LOC110534935	2.97164	7.19108e-10
ENSP00000385450	LOC110527967	MAGI1	NC_035083.1	XP_021465293.1	membrane-associated guanylate kinase, WW and PDZ domain-containing protein 1-like	2.94646	8.19734e-22
ENSP00000306185	LOC110536457	ANTXR2	NC_035087.1	XP_021477904.1	anthrax toxin receptor 2-like, partial	2.94349	8.66018e-12
	LOC110535097	#N/A				2.94018	8.13724e-08
ENSP00000420194	LOC110508050	CASR	NC_035103.1	XP_021444173.1	extracellular calcium-sensing receptor-like	2.93875	1.19118e-09
ENSP00000356540	LOC110497590	STX11	NC_035095.1	XP_021429456.1	syntaxin-11-like	2.93589	4.79552e-09
ENSP00000346453	LOC110535237	IPO4	NC_035087.1	XP_021475791.1	importin-4-like	2.935	9.93877e-27
ENSP00000340594	syde2	SYDE2	NC_035081.1	XP_021460259.1	rho GTPase-activating protein SYDE2 isoform X1	2.93356	8.67461e-08
ENSP00000364295	LOC110508032	PQLC2	NC_035103.1	XP_021444149.1	lysosomal amino acid transporter 1 homolog isoform X1	2.92935	1.39139e-48
ENSP00000362527	LOC110491821	ZNF362	NC_035092.1	XP_021421284.1	zinc finger protein 362-like isoform X1	2.9059	1.27487e-07
ENSP00000395220	sytl5	SYTL5	NC_035079.1	XP_021453507.1	synaptotagmin-like protein 5	2.90373	1.197e-22
ENSP00000353373	LOC110507887	CUEDC1	NC_035103.1	XP_021443954.1	CUE domain-containing protein 1-like	2.90366	1.94057e-110
ENSP00000386331	LOC110507111	MYO7A	NC_035103.1	XP_021442654.1	unconventional myosin-VIIa-like	2.89318	1.65835e-16
ENSP00000397673	alkbh8	ALKBH8	NC_035100.1	XP_021437203.1	alkylated DNA repair protein alkB homolog 8 isoform X1	2.89193	1.74363e-07
ENSP00000360552	LOC110492060	TSHZ2	NC_035092.1	XP_021421716.1	teashirt homolog 2-like isoform X1	2.89037	5.41916e-37
ENSP00000437073	LOC110507883	MYO18A	NC_035103.1	XP_021443945.1	unconventional myosin-XVIIIa-like	2.88676	6.37855e-15
ENSP00000433488	LOC110507857	FLI1	NC_035103.1	XP_021443903.1	Friend leukemia integration 1 transcription factor-like isoform X1	2.88643	7.19126e-54
ENSP00000355180	LOC110510781	COL6A1	NW_018525725.1	XP_021447676.1	collagen alpha-1(VI) chain-like isoform X1	2.87765	3.45129e-66
ENSP00000387040	LOC110507982	FAT3	NC_035103.1	XP_021444083.1	protocadherin Fat 3-like	2.87231	1.40107e-14
ENSP00000263174	LOC110508201	PALMD	NC_035104.1	XP_021444310.1	palmdelphin-like	2.85388	2.96392e-11
ENSP00000261609	LOC110524893	HERC2	NC_035081.1	XP_021460532.1	E3 ubiquitin-protein ligase HERC2-like, partial	2.85288	2.69311e-10
ENSP00000335632	LOC110498284	CHP1	NC_035095.1	XP_021430586.1	calcineurin B homologous protein 1-like	2.84545	8.71661e-12
ENSP00000490317	LOC110495928	ZEB2	NC_035094.1	XP_021427128.1	zinc finger E-box-binding homeobox 2-like	2.84154	2.92856e-07
ENSP00000353401	LOC110508076	CUX1	NC_035103.1	XP_021444197.1	homeobox protein cut-like 1	2.83328	7.31242e-09
	LOC110506504	#N/A				2.83156	9.2051e-25
ENSP00000385545	LOC110505332	KIF26B	NC_035101.1	XP_021440185.1	kinesin-like protein KIF26B isoform X1	2.81364	6.56115e-33
ENSP00000173229	LOC110486541	NTN1	NC_035089.1	XP_021413904.1	netrin-1-like	2.80698	2.05785e-11
ENSP00000405600	LOC110509101	SLC4A2	NC_035104.1	XP_021445740.1	anion exchange protein 2-like	2.80311	4.78821e-12
ENSP00000344577	LOC110531532	APOL3	NC_035085.1	XP_021470425.1	apolipoprotein L3-like	2.79336	2.0359e-07
ENSP00000296043	LOC110533356	SHROOM3	NC_035086.1	XP_021473146.1	protein Shroom3-like isoform X1	2.78936	5.33783e-07
ENSP00000378756	LOC110502533	SLC16A9	NC_035099.1	XP_021436289.1	monocarboxylate transporter 9-like	2.78676	1.83948e-11
ENSP00000362524	LOC110525599	ANGPTL2	NC_035082.1	XP_021461527.1	angiopoietin-related protein 2-like	2.78665	2.95904e-33
ENSP00000329933	LOC110507881	PHF12	NC_035103.1	XP_021443942.1	PHD finger protein 12-like	2.78484	7.87902e-58
ENSP00000479037	LOC110534017	SPTBN1	NC_035086.1	XP_021474316.1	spectrin beta chain, non-erythrocytic 1-like	2.78199	2.2503e-07
ENSP00000380271	LOC110530658	RAPGEF4	NC_035084.1	XP_021469557.1	rap guanine nucleotide exchange factor 4-like isoform X7	2.78157	5.53396e-07
ENSP00000304604	LOC110494466	MAGI3	NC_035093.1	XP_021425220.1	membrane-associated guanylate kinase, WW and PDZ domain-containing protein 3-like isoform X2	2.76701	8.14874e-07
ENSP00000291577	LOC110504475	C21orf33	NC_035101.1	XP_021438905.1	ES1 protein homolog, mitochondrial-like	2.76122	5.64276e-55
ENSP00000302037	LOC110509061	MFF	NC_035104.1	XP_021445693.1	mitochondrial fission factor homolog A-like	2.75474	9.82183e-07
ENSP00000352456	slc33a1	SLC33A1	NC_035103.1	XP_021444156.1	acetyl-coenzyme A transporter 1	2.75383	1.61735e-145
ENSP00000464186	LOC110538551	RBFOX3	NC_035088.1	XP_021481115.1	RNA binding protein fox-1 homolog 3-like isoform X1	2.74405	1.00638e-09
ENSP00000314132	LOC110508964	BOK	NC_035104.1	XP_021445568.1	bcl-2-related ovarian killer protein homolog A-like isoform X1	2.7407	1.18402e-06
ENSP00000296181	LOC110520257	ITGB5	NC_035079.1	XP_021453113.1	integrin beta-5-like	2.73314	1.36408e-07
ENSP00000307006	LOC110511698	IRX2	NW_018534119.1	XP_021448176.1	iroquois-class homeodomain protein irx-2-like	2.72796	1.34591e-06
ENSP00000275015	nfkbie	NFKBIE	NC_035084.1	XP_021467277.1	NF-kappa-B inhibitor epsilon	2.72695	2.59753e-07
ENSP00000324560	LOC110535949	ULK1	NC_035087.1	XP_021477033.1	serine/threonine-protein kinase ULK1-like isoform X1	2.72648	4.34641e-15
ENSP00000261609	LOC110524890	HERC2	NC_035081.1	XP_021460524.1	E3 ubiquitin-protein ligase HERC2-like	2.72406	5.19931e-15
ENSP00000376609	LOC110509607	GRK5	NC_035105.1	XP_021446273.1	G protein-coupled receptor kinase 5-like	2.72168	2.21456e-27
ENSP00000360475	LOC110525475	ARRDC1	NC_035082.1	XP_021461282.1	arrestin domain-containing protein 1-like	2.71936	1.26535e-16
ENSP00000243563	snrpa	SNRPA	NC_035103.1	XP_021443043.1	U1 small nuclear ribonucleoprotein A	2.71803	9.33269e-30
ENSP00000011473	LOC110490270	SYPL1	NC_035091.1	XP_021419241.1	synaptophysin-like protein 1	2.71438	1.26815e-06
ENSP00000355668	LOC110501281	OBSCN	NC_035098.1	XP_021434391.1	obscurin-like isoform X1	2.71348	5.57356e-07
ENSP00000365529	LOC110509081	GPR158	NC_035104.1	XP_021445714.1	probable G-protein coupled receptor 158	2.71262	1.48492e-06
ENSP00000364412	LOC110525917	HSD17B3	NC_035082.1	XP_021462106.1	testosterone 17-beta-dehydrogenase 3-like	2.70169	1.71895e-06
ENSP00000366915	LOC110493936	KLF5	NC_035093.1	XP_021424228.1	Krueppel-like factor 15	2.69902	1.6932e-06
ENSP00000338785	LOC110507650	STARD13	NC_035103.1	XP_021443448.1	stAR-related lipid transfer protein 13-like isoform X1	2.69806	1.32618e-08
ENSP00000296591	LOC110535718	EDIL3	NC_035087.1	XP_021476590.1	EGF-like repeat and discoidin I-like domain-containing protein 3 isoform X1	2.69198	3.59301e-07
	LOC110508063	#N/A	NC_035103.1			2.69061	1.77164e-22
ENSP00000237247	LOC110509030	SGIP1	NC_035104.1	XP_021445646.1	SH3-containing GRB2-like protein 3-interacting protein 1	2.68394	6.78115e-07
ENSP00000166139	LOC100301654	FSTL3	NC_035081.1	NP_001153959.1	follistatin-like 3 glycoprotein precursor	2.68275	9.00675e-09
ENSP00000348451	LOC110507861	ST3GAL4	NC_035103.1	XP_021443910.1	CMP-N-acetylneuraminate-beta-galactosamide-alpha-2,3-sialyltransferase 4-like	2.67438	3.95683e-70
ENSP00000334319	LOC110501010	PCLO	NC_035097.1	XP_021434187.1	protein piccolo-like	2.6547	2.95181e-08
ENSP00000378340	LOC110500827	COL4A6	NC_035097.1	XP_021434034.1	collagen alpha-6(IV) chain-like	2.65448	2.54722e-06
ENSP00000359778	adgrl4	ADGRL4	NC_035080.1	XP_021455467.1	adhesion G protein-coupled receptor L4 isoform X1	2.65447	2.87533e-06
ENSP00000164133	LOC110500325	PPP2R5B	NC_035097.1	XP_021433308.1	serine/threonine-protein phosphatase 2A 56 kDa regulatory subunit beta isoform isoform X1	2.65408	1.74874e-09
ENSP00000356432	LOC110530307	BRINP3	NC_035084.1	XP_021468911.1	BMP/retinoic acid-inducible neural-specific protein 3-like	2.6514	6.46882e-19
ENSP00000428200	LOC110533742	SLC6A7	NC_035086.1	XP_021473908.1	sodium-dependent proline transporter-like	2.6433	2.10444e-06
ENSP00000491474	LOC110494060	CNTN2	NC_035093.1	XP_021424428.1	contactin-2-like	2.63989	6.67234e-10
ENSP00000262288	LOC110538884	SCPEP1	NC_035088.1	XP_021481536.1	retinoid-inducible serine carboxypeptidase-like	2.63884	1.81309e-30
ENSP00000369785	LOC110500298	PIR	NC_035097.1	XP_021433277.1	pirin-like, partial	2.63865	9.17342e-12
ENSP00000363827	LOC110512959	HSPG2	NW_018543652.1	XP_021448729.1	basement membrane-specific heparan sulfate proteoglycan core protein-like	2.63448	4.34421e-18
ENSP00000364781	LOC110501300	ATP11A	NC_035098.1	XP_021434445.1	probable phospholipid-transporting ATPase IH isoform X1	2.63219	6.27456e-08
ENSP00000355180	LOC110516779	COL6A1	NW_018585379.1	XP_021450805.1	collagen alpha-1(VI) chain-like	2.62891	2.06773e-22
ENSP00000320754	LOC110526554	STK33	NC_035082.1	XP_021463287.1	serine/threonine-protein kinase 33-like	2.62722	4.03475e-18
ENSP00000382390	LOC110516461	NEURL4	NW_018579230.1	XP_021450575.1	uncharacterized protein LOC110516461, partial	2.62582	8.50959e-22
ENSP00000354919	LOC110507223	VEPH1	NC_035103.1	XP_021442791.1	ventricular zone-expressed PH domain-containing protein-like	2.62394	2.61705e-34
ENSP00000359204	LOC110530179	PLPPR4	NC_035084.1	XP_021468722.1	phospholipid phosphatase-related protein type 4-like	2.6234	2.45284e-06
ENSP00000281631	parp8	PARP8	NC_035087.1	XP_021475676.1	poly	2.62266	3.63061e-10
ENSP00000263383	LOC110507865	ILVBL	NC_035103.1	XP_021443917.1	acetolactate synthase-like protein isoform X1	2.61899	7.86612e-44
ENSP00000312435	LOC110492493	DAG1	NC_035092.1	XP_021422538.1	dystroglycan-like	2.61792	1.66315e-54
ENSP00000422464	LOC110505128	PDGFC	NC_035101.1	XP_021439791.1	platelet-derived growth factor C-like	2.61252	6.29919e-43
ENSP00000466448	LOC110486554	CYGB	NC_035089.1	XP_021413927.1	cytoglobin-1-like	2.60691	9.13537e-19
ENSP00000262394	LOC110507886	WSB1	NC_035103.1	XP_021443950.1	WD repeat and SOCS box-containing protein 1	2.60645	8.50719e-54
ENSP00000358696	LOC110532305	PLXNA3	NC_035085.1	XP_021471748.1	plexin A3	2.60126	1.31377e-30
ENSP00000296641	LOC110509678	F2RL2	NC_035105.1	XP_021446376.1	proteinase-activated receptor 3-like	2.59626	2.8403e-09
ENSP00000370744	LOC110522681	ITPR2	NC_035077.1	XP_021456837.1	inositol 1,4,5-trisphosphate receptor type 2-like	2.58497	2.29273e-08
ENSP00000377047	LOC110521343	PTPRZ1	NC_035080.1	XP_021454514.1	receptor-type tyrosine-protein phosphatase zeta-like isoform X1	2.58101	2.99661e-09
ENSP00000354877	LOC110507875	ULK2	NC_035103.1	XP_021443935.1	serine/threonine-protein kinase ULK2-like isoform X1	2.58002	2.63071e-32
ENSP00000354919	veph1	VEPH1	NC_035103.1	XP_021442788.1	ventricular zone-expressed PH domain-containing protein homolog 1, partial	2.57699	6.77829e-13
ENSP00000482180	LOC110500715	C11orf95	NC_035097.1	XP_021433908.1	uncharacterized protein LOC110500715	2.56654	1.4898e-50
ENSP00000345988	LOC110507225	PLCH1	NC_035103.1	XP_021442793.1	1-phosphatidylinositol 4,5-bisphosphate phosphodiesterase eta-1-like, partial	2.56594	4.09775e-27
ENSP00000419851	gmps	GMPS	NC_035103.1	XP_021444157.1	GMP synthase	2.56569	6.48422e-95
	LOC110503090	#N/A				2.56355	6.32918e-06
ENSP00000431010	LOC110508828	SDR16C5	NC_035104.1	XP_021445344.1	epidermal retinol dehydrogenase 2-like isoform X1	2.55961	4.21658e-13
ENSP00000308534	LOC110507646	NBEA	NC_035103.1	XP_021443440.1	neurobeachin-like isoform X1	2.55749	6.78791e-06
ENSP00000297848	LOC110500998	COL14A1	NC_035097.1	XP_021434174.1	collagen alpha-1(XII) chain-like, partial	2.55481	6.9613e-09
ENSP00000300896	LOC110507239	USP32	NC_035103.1	XP_021442805.1	ubiquitin carboxyl-terminal hydrolase 32-like	2.54857	3.85628e-07
ENSP00000422834	LOC110535129	FRAS1	NC_035087.1	XP_021475665.1	extracellular matrix protein FRAS1-like	2.53311	2.92576e-11
ENSP00000199448	LOC110500702	EPDR1	NC_035097.1	XP_021433884.1	ependymin-like	2.5323	6.55218e-81
ENSP00000325929	LOC110504969	LNX2	NC_035101.1	XP_021439560.1	ligand of Numb protein X 2-like	2.53217	3.9654e-11
ENSP00000353679	mme	MME	NC_035103.1	XP_021444177.1	neprilysin	2.52557	5.59968e-07
ENSP00000352929	LOC110485314	CSNK1E	NC_035089.1	XP_021412055.1	casein kinase I-like	2.52357	1.8425e-46
ENSP00000414330	LOC110491822	RIMKLA	NC_035092.1	XP_021421287.1	beta-citrylglutamate synthase B-like	2.52297	5.87826e-06
ENSP00000361120	LOC110509485	RALGDS	NC_035105.1	XP_021446047.1	ral guanine nucleotide dissociation stimulator-like	2.52273	7.08093e-06
ENSP00000258400	LOC110524009	HTR2B	NC_035081.1	XP_021458957.1	5-hydroxytryptamine receptor 2B-like	2.51973	8.84554e-06
ENSP00000350256	LOC110529980	CCR9	NC_035084.1	XP_021468370.1	C-C chemokine receptor type 9-like	2.51571	2.4455e-07
ENSP00000337222	LOC110493696	MYADM	NC_035093.1	XP_021423785.1	myeloid-associated differentiation marker-like	2.51121	4.11584e-09
ENSP00000363941	LOC110537685	HLA-DPA1	NC_035088.1	XP_021479589.1	H-2 class II histocompatibility antigen, A-Q alpha chain-like	2.50933	6.52973e-18
ENSP00000430128	LOC110509059	RALYL	NC_035104.1	XP_021445688.1	RNA-binding Raly-like protein	2.50654	1.3673e-05
ENSP00000261609	LOC110524894	HERC2	NC_035081.1	XP_021460533.1	E3 ubiquitin-protein ligase HERC2-like	2.50398	1.13881e-06
ENSP00000468578	LOC110510403	MFAP4	NW_018522837.1	XP_021447426.1	microfibril-associated glycoprotein 4-like	2.50218	1.47276e-05
ENSP00000433112	LOC110526381	DKK3	NC_035082.1	XP_021462997.1	dickkopf-related protein 3-like isoform X1	2.50119	6.08626e-06
ENSP00000433343	LOC110507864	FAM118B	NC_035103.1	XP_021443913.1	protein FAM118B-like isoform X1	2.49736	1.02744e-52
ENSP00000494022	LOC100135975	GLUL	NC_035081.1	XP_021460122.1	glutamine synthetase	2.49431	1.14732e-05
	LOC110506117	#N/A				2.49141	7.6497e-06
ENSP00000333253	LOC110486274	ZC3H11A	NC_035089.1	XP_021413409.1	DELTA-stichotoxin-Hcr4a-like	2.49012	2.70772e-06
ENSP00000420194	LOC110503419	CASR	NC_035100.1	XP_021437441.1	extracellular calcium-sensing receptor-like	2.48945	1.03703e-55
ENSP00000323929	LOC110507159	A2M	NC_035103.1	XP_021442707.1	alpha-2-macroglobulin-like isoform X1	2.48698	5.38148e-09
ENSP00000345774	LOC110508068	ALDH3A2	NC_035103.1	XP_021444192.1	fatty aldehyde dehydrogenase-like	2.48687	2.8792e-54
ENSP00000465676	LOC110536499	PIAS2	NC_035087.1	XP_021477945.1	E3 SUMO-protein ligase PIAS2-like	2.47458	7.67149e-18
ENSP00000308549	LOC110527718	ADORA1	NC_035083.1	XP_021464850.1	adenosine receptor A1-like	2.46676	1.19138e-05
ENSP00000352527	kcnk5	KCNK5	NC_035102.1	XP_021441346.1	potassium channel subfamily K member 5	2.46653	1.26914e-07
	LOC110487093	#N/A				2.4608	1.03606e-12
ENSP00000385545	LOC110498096	KIF26B	NC_035095.1	XP_021430353.1	kinesin-like protein KIF26B	2.45819	1.65541e-05
ENSP00000493967	LOC110520604	TNS1	NC_035079.1	XP_021453676.1	tensin-1-like	2.445	5.16523e-08
ENSP00000395929	LOC110533599	NSD1	NC_035086.1	XP_021473645.1	histone-lysine N-methyltransferase, H3 lysine-36 and H4 lysine-20 specific-like	2.44196	1.36258e-05
ENSP00000332806	LOC110492516	EMILIN3	NC_035092.1	XP_021422580.1	EMILIN-3-like	2.44131	3.67403e-06
ENSP00000299642	LOC110506231	CLEC3A	NC_035102.1	XP_021441311.1	tetranectin-like protein isoform X1	2.4396	3.75681e-21
ENSP00000477878	LOC110526363	ARID3B	NC_035082.1	XP_021462942.1	AT-rich interactive domain-containing protein 3B-like isoform X1	2.43484	5.40463e-07
ENSP00000422834	LOC110535131	FRAS1	NC_035087.1	XP_021475668.1	extracellular matrix protein FRAS1-like	2.43432	2.39172e-06
ENSP00000337691	mapk15	MAPK15	NC_035094.1	XP_021428273.1	mitogen-activated protein kinase 15	2.43258	1.11443e-18
ENSP00000388731	LOC110504376	SSFA2	NC_035079.1	XP_021438822.1	sperm-specific antigen 2-like	2.43148	5.27166e-28
ENSP00000287878	LOC100653470	PRKAG2	NC_035104.1	XP_021445013.1	5\'-AMP-activated protein kinase subunit gamma-1	2.43131	2.35296e-05
ENSP00000296280	masp1	MASP1	NC_035091.1	NP_001153950.1	mannan-binding lectin serine protease 1 precursor	2.42368	1.92457e-05
ENSP00000310561	LOC110503963	ARHGAP32	NC_035100.1	XP_021438319.1	rho GTPase-activating protein 32-like isoform X1	2.42312	1.93178e-07
ENSP00000337053	LOC110521981	SEL1L	NC_035080.1	XP_021455680.1	protein sel-1 homolog 1-like	2.41873	8.12672e-09
	LOC110513769	#N/A	NW_018551242.1			2.41739	4.95745e-06
ENSP00000494998	LOC110497943	RAB15	NC_035095.1	XP_021430101.1	ras-related protein Rab-15-like	2.41736	1.37696e-05
ENSP00000317691	LOC110506475	RPP25	NC_035102.1	XP_021441789.1	ribonuclease P protein subunit p25-like	2.41678	2.17624e-32
ENSP00000358262	chd1l	CHD1L	NC_035081.1	XP_021460551.1	chromodomain-helicase-DNA-binding protein 1-like	2.41525	3.5347e-12
ENSP00000262960	LOC110508915	DPP9	NC_035104.1	XP_021445502.1	dipeptidyl peptidase 9-like isoform X3	2.41497	1.00244e-24
ENSP00000352314	LOC110508605	KLHL14	NC_035104.1	XP_021444931.1	kelch-like protein 14	2.41249	3.70443e-10
ENSP00000419851	LOC110503417	GMPS	NC_035100.1	XP_021437439.1	GMP synthase	2.41135	3.64633e-08
ENSP00000366306	LOC110537402	SPRY2	NC_035088.1	XP_021479098.1	protein sprouty homolog 3-like	2.41108	2.82764e-05
ENSP00000316578	LOC110538805	SUZ12	NC_035088.1	XP_021481454.1	polycomb protein SUZ12-like	2.40686	1.23393e-20
ENSP00000381607	LOC110505158	GSTP1	NC_035101.1	XP_021439857.1	glutathione S-transferase P-like	2.40668	2.85308e-06
ENSP00000452126	LOC110495562	RGMA	NC_035078.1	XP_021426568.1	repulsive guidance molecule A-like isoform X1	2.40655	4.44082e-26
ENSP00000261609	LOC110524892	HERC2	NC_035081.1	XP_021460530.1	putative HERC2-like protein 3 isoform X1	2.4012	7.19614e-08
ENSP00000261590	LOC110530424	DSG2	NC_035084.1	XP_021469156.1	cadherin-4-like	2.40105	2.38512e-05
ENSP00000308534	LOC110507106	NBEA	NC_035103.1	XP_021442649.1	neurobeachin-like	2.39951	1.42367e-05
ENSP00000324196	LOC110499449	AATK	NC_035096.1	XP_021432261.1	serine/threonine-protein kinase LMTK1-like	2.39915	2.60355e-13
ENSP00000339912	LOC110499555	FLRT3	NC_035096.1	XP_021432366.1	leucine-rich repeat transmembrane protein FLRT3-like	2.39449	3.99284e-05
ENSP00000409016	tbrg1	TBRG1	NC_035103.1	XP_021443926.1	transforming growth factor beta regulator 1 isoform X1	2.39236	2.45441e-93
	LOC110499545	#N/A				2.38696	2.78714e-06
ENSP00000417354	LOC110508033	GOLIM4	NC_035103.1	XP_021444151.1	Golgi integral membrane protein 4-like	2.38645	8.97506e-101
ENSP00000265138	LOC110525277	ARRDC3	NC_035082.1	XP_021460949.1	arrestin domain-containing protein 3-like	2.38602	3.01026e-19
ENSP00000254079	LOC110538167	PPP1R1B	NC_035088.1	XP_021480479.1	protein phosphatase 1 regulatory subunit 1B-like	2.38274	2.9042e-13
ENSP00000480301	iqsec1	IQSEC1	NC_035083.1	XP_021466884.1	IQ motif and SEC7 domain-containing protein 1	2.38223	1.02638e-06
ENSP00000341289	LOC110527571	TUBB4B	NC_035083.1	XP_021464614.1	tubulin beta-4B chain-like	2.3784	1.21946e-05
ENSP00000454047	LOC110497955	FMN1	NC_035095.1	XP_021430115.1	formin-like	2.37659	4.45691e-05
ENSP00000326219	LOC110500488	DHRS4	NC_035097.1	XP_021433555.1	dehydrogenase/reductase SDR family member 4-like isoform X1	2.37628	3.78672e-08
ENSP00000422834	LOC110495116	FRAS1	NC_035093.1	XP_021426133.1	extracellular matrix protein FRAS1-like	2.37182	4.31555e-07
ENSP00000185206	LOC110510406	CLIC5	NW_018522843.1	XP_021447430.1	chloride intracellular channel protein 5-like	2.36892	5.15833e-14
ENSP00000281416	LOC110527527	MFSD6	NC_035083.1	XP_021464539.1	major facilitator superfamily domain-containing protein 6-A-like isoform X1	2.36667	6.24304e-09
ENSP00000265073	LOC110536489	SUB1	NC_035087.1	XP_021477935.1	activated RNA polymerase II transcriptional coactivator p15-like	2.36263	1.32062e-13
ENSP00000421801	LOC110500661	HGFAC	NC_035097.1	XP_021433823.1	hepatocyte growth factor activator-like isoform X1	2.36176	7.59999e-16
ENSP00000494552	LOC110507885	KSR1	NC_035103.1	XP_021443946.1	kinase suppressor of Ras 1-like isoform X1	2.36023	1.07061e-83
ENSP00000486725	ppil2	PPIL2	NC_035087.1	XP_021477948.1	peptidyl-prolyl cis-trans isomerase-like 2	2.36018	5.76697e-14
ENSP00000265459	LOC110503045	NRXN2	NC_035099.1	XP_021437095.1	neurexin-1-beta-like, partial	2.35936	3.46737e-05
ENSP00000294338	LOC110485412	PDZK1IP1	NC_035077.1	XP_021412186.1	PDZK1-interacting protein 1-like	2.3548	4.39884e-05
ENSP00000477829	LOC110507877	LHX1	NC_035103.1	XP_021443937.1	LIM/homeobox protein Lhx1-like	2.35344	8.17647e-100
ENSP00000365200	LOC110505446	TEX30	NC_035079.1	XP_021440348.1	testis-expressed protein 30-like	2.35247	9.85034e-08
ENSP00000424765	LOC110508969	AMOTL2	NC_035104.1	XP_021445575.1	angiomotin-like 2a isoform X1	2.34991	2.44067e-32
ENSP00000432651	LOC110523697	SMTNL1	NC_035081.1	XP_021458294.1	smoothelin-like	2.34352	6.68055e-08
ENSP00000272167	LOC110499548	EPHX1	NC_035096.1	XP_021432358.1	epoxide hydrolase 1-like, partial	2.33978	2.15642e-05
ENSP00000420194	LOC110508048	CASR	NC_035103.1	XP_021444170.1	extracellular calcium-sensing receptor-like	2.33845	3.95278e-05
ENSP00000405338	LOC110524859	INPP5D	NC_035081.1	XP_021460488.1	phosphatidylinositol 3,4,5-trisphosphate 5-phosphatase 1-like	2.33825	5.30068e-05
ENSP00000475712	LOC110511037	NFKBID	NC_035079.1	XP_021447796.1	NF-kappa-B inhibitor delta-like	2.33819	6.52132e-05
ENSP00000312435	LOC110531946	DAG1	NC_035085.1	XP_021471153.1	dystroglycan-like	2.33775	4.42996e-05
ENSP00000262811	LOC110508908	MAST3	NC_035104.1	XP_021445488.1	microtubule-associated serine/threonine-protein kinase 3-like isoform X1	2.33633	4.47723e-11
ENSP00000284984	LOC110495973	ADAMTS1	NC_035094.1	XP_021427218.1	A disintegrin and metalloproteinase with thrombospondin motifs 1-like	2.3362	7.67876e-17
ENSP00000371073	LOC110524917	PLCXD1	NC_035081.1	XP_021460554.1	PI-PLC X domain-containing protein 1-like	2.33522	3.89782e-14
ENSP00000327647	LOC110511312	CRADD	NC_035079.1	XP_021447959.1	uncharacterized protein LOC110511312 isoform X1	2.3321	1.0535e-07
ENSP00000462333	LOC110539075	ENGASE	NC_035088.1	XP_021481708.1	cytosolic endo-beta-N-acetylglucosaminidase-like	2.33124	2.71694e-25
ENSP00000358771	LOC110489886	FAM46A	NC_035078.1	XP_021418524.1	protein FAM46A-like	2.33035	4.1139e-25
	LOC110507226	#N/A				2.32917	1.13423e-11
ENSP00000411459	LOC110522814	ARHGEF28	NC_035081.1	XP_021456961.1	rho guanine nucleotide exchange factor 28-like	2.3259	8.86841e-14
ENSP00000462337	LOC110507889	VEZF1	NC_035103.1	XP_021443958.1	vascular endothelial zinc finger 1-like isoform X1	2.3251	3.93813e-108
ENSP00000467864	LOC110524241	TJP3	NC_035081.1	XP_021459377.1	tight junction protein ZO-3-like isoform X1	2.32094	8.06457e-14
ENSP00000266517	LOC110490305	ETNK1	NC_035091.1	XP_021419293.1	ethanolamine kinase 1-like	2.32076	7.09553e-69
ENSP00000010404	LOC110527635	MGST1	NC_035083.1	XP_021464714.1	microsomal glutathione S-transferase 1-like	2.32006	7.63334e-16
ENSP00000321835	LOC110491481	ETV4	NC_035092.1	XP_021420638.1	ETS translocation variant 4-like	2.31933	1.85845e-13
ENSP00000254079	LOC110486237	PPP1R1B	NC_035089.1	XP_021413358.1	protein phosphatase 1 regulatory subunit 1B-like	2.31784	1.0248e-10
ENSP00000355180	LOC110529155	COL6A1	NC_035084.1	XP_021466962.1	collagen alpha-1(VI) chain-like	2.31535	8.36141e-06
ENSP00000323780	LOC110493304	IP6K1	NC_035093.1	XP_021423233.1	inositol hexakisphosphate kinase 1-like	2.31479	5.48145e-05
ENSP00000347314	LOC110507643	SPART	NC_035103.1	XP_021443432.1	spartin-like isoform X1	2.31352	1.18402e-06
ENSP00000332371	LOC110500997	COL7A1	NC_035097.1	XP_021434173.1	collagen alpha-1(VII) chain-like	2.30829	8.64017e-05
ENSP00000288943	LOC110536214	DUSP2	NC_035087.1	XP_021477521.1	dual specificity protein phosphatase 2-like	2.30277	2.64093e-05
ENSP00000262738	LOC110492612	CELSR1	NC_035078.1	XP_021422719.1	cadherin EGF LAG seven-pass G-type receptor 1-like	2.30276	4.24724e-05
ENSP00000396320	LOC110491710	SCN4A	NC_035092.1	XP_021421026.1	sodium channel protein type 4 subunit alpha A-like	2.30259	7.86768e-11
ENSP00000430846	LOC110535180	KCNB2	NC_035087.1	XP_021475719.1	potassium voltage-gated channel subfamily B member 2-like	2.3001	5.29471e-09
ENSP00000312506	cspg4	CSPG4	NC_035078.1	XP_021420400.1	chondroitin sulfate proteoglycan 4	2.29915	3.75256e-06
ENSP00000360406	LOC110522764	CACNA1B	NC_035080.1	XP_021456909.1	voltage-dependent R-type calcium channel subunit alpha-1E-like	2.29349	4.39129e-06
ENSP00000420321	LOC110507965	ROBO1	NC_035103.1	XP_021444067.1	roundabout homolog 1-like	2.29222	0.000111174
ENSP00000308606	LOC110520002	AGR3	NC_035079.1	XP_021452627.1	anterior gradient protein 3-like	2.29142	2.42331e-05
ENSP00000228468	LOC110528579	ASIC1	NC_035083.1	XP_021466386.1	acid-sensing ion channel 1-like	2.28731	0.000112062
ENSP00000284878	LOC110537470	CXADR	NC_035088.1	XP_021479206.1	coxsackievirus and adenovirus receptor homolog	2.28669	1.77987e-23
ENSP00000388093	LOC110491319	UNC13D	NC_035092.1	XP_021420358.1	protein unc-13 homolog D-like	2.28158	0.000114417
	LOC110507144	#N/A				2.2713	1.17161e-05
ENSP00000010404	mgst1	MGST1	NC_035083.1	XP_021464713.1	microsomal glutathione S-transferase 1	2.27028	1.58473e-09
ENSP00000296161	LOC110536488	DTX3L	NC_035087.1	XP_021477933.1	E3 ubiquitin-protein ligase DTX3L-like isoform X1	2.26553	5.546e-05
ENSP00000415569	LOC110537819	GRIA1	NC_035088.1	XP_021479904.1	glutamate receptor 1-like	2.26529	0.000135272
ENSP00000295926	LOC100136245	CCNL1	NC_035103.1	XP_021442572.1	cyclin L1 isoform X1	2.25943	1.6866e-09
ENSP00000483403	ghr	GHR	NC_035105.1	NP_001118203.1	growth hormone receptor precursor	2.25805	2.69663e-28
ENSP00000354842	LOC110506738	TOX	NC_035102.1	XP_021442246.1	TOX high mobility group box family member 3-like	2.25185	7.36027e-09
ENSP00000379228	LOC110530963	HECW1	NC_035084.1	XP_021469924.1	E3 ubiquitin-protein ligase HECW1-like	2.24969	0.000166875
ENSP00000302814	LOC110526147	OTP	NC_035082.1	XP_021462463.1	homeobox protein orthopedia B-like isoform X1	2.24359	6.81921e-05
ENSP00000266037	LOC110493302	DOCK3	NC_035093.1	XP_021423231.1	dedicator of cytokinesis protein 3-like	2.23762	0.000188315
ENSP00000276603	terf1	TERF1	NC_035087.1	XP_021475718.1	telomeric repeat-binding factor 1	2.23608	1.78649e-11
ENSP00000221476	LOC110537651	CKM	NC_035088.1	XP_021479532.1	creatine kinase M-type-like	2.23423	0.000145665
	LOC110510094	#N/A	NC_035105.1			2.22942	6.52977e-29
ENSP00000264833	LOC110485175	OLFM2	NC_035089.1	XP_021411915.1	noelin-2-like	2.21738	0.000171241
ENSP00000367446	LOC110511113	EXT1	NW_018528728.1	XP_021447845.1	exostosin-1b-like isoform X1	2.21391	5.64781e-05
ENSP00000262213	tram1	TRAM1	NC_035095.1	NP_001117909.1	translocating chain-associated membrane protein 1	2.21382	1.21237e-15
ENSP00000435466	LOC110507853	KIRREL3	NC_035103.1	XP_021443889.1	kin of IRRE-like protein 3 isoform X1	2.21145	9.05311e-05
ENSP00000359603	LOC110535110	COL24A1	NC_035087.1	XP_021475648.1	collagen alpha-1(XXVII) chain B-like	2.20758	0.000231953
ENSP00000244458	LOC110492184	PACSIN1	NC_035092.1	XP_021421951.1	protein kinase C and casein kinase substrate in neurons protein 1-like isoform X1	2.205	1.06214e-05
ENSP00000341828	chi	CHIA	NC_035085.1	NP_001117855.1	chitinase precursor	2.20371	0.000175039
ENSP00000261609	LOC110523060	HERC2	NC_035081.1	XP_021457147.1	E3 ubiquitin-protein ligase HERC2-like, partial	2.20127	7.75184e-15
ENSP00000272895	LOC110520293	ABCA12	NC_035079.1	XP_021453167.1	uncharacterized protein LOC110520293	2.19941	0.000268022
ENSP00000374835	LOC110531676	IGLV5-37	NC_035085.1	XP_021470671.1	uncharacterized protein LOC110531676 isoform X1	2.19779	3.13133e-05
ENSP00000274605	LOC110504623	N4BP3	NC_035101.1	XP_021439063.1	NEDD4-binding protein 3-like, partial	2.19203	0.000218892
ENSP00000430733	LOC110499391	CSMD1	NC_035096.1	XP_021432182.1	CUB and sushi domain-containing protein 1-like	2.18994	4.00121e-11
ENSP00000273371	LOC110520409	PLA1A	NC_035079.1	XP_021453388.1	phospholipase A1 member A-like	2.18904	4.22984e-06
ENSP00000360793	LOC110499563	KIF20B	NC_035096.1	XP_021432373.1	kinesin-like protein KIF20B, partial	2.18861	1.2882e-38
ENSP00000417078	dhx36	DHX36	NC_035103.1	XP_021444178.1	ATP-dependent RNA helicase DHX36	2.18629	6.87084e-48
ENSP00000384638	LOC110497517	CTNNA2	NC_035095.1	XP_021429331.1	catenin alpha-2-like	2.18509	0.000187212
	LOC110531533	#N/A	NC_035085.1			2.18378	6.35026e-05
ENSP00000376150	LOC110487092	SLC16A3	NC_035089.1	XP_021414689.1	monocarboxylate transporter 4-like	2.1825	1.72334e-05
ENSP00000486145	LOC110524921	CYFIP1	NC_035081.1	XP_021460559.1	cytoplasmic FMR1-interacting protein 1 homolog, partial	2.18014	1.31724e-12
ENSP00000302144	LOC110497383	TMEM154	NC_035095.1	XP_021429137.1	transmembrane protein 154-like	2.17883	9.29612e-05
ENSP00000420194	LOC110508043	CASR	NC_035103.1	XP_021444165.1	extracellular calcium-sensing receptor-like	2.17846	3.57624e-16
ENSP00000238647	LOC110505791	IRF2BPL	NC_035101.1	XP_021440908.1	interferon regulatory factor 2-binding protein-like	2.17844	4.89339e-08
ENSP00000473384	bivm	ERCC5	NC_035081.1	XP_021460498.1	basic immunoglobulin-like variable motif-containing protein	2.17824	4.02765e-06
ENSP00000328023	LOC110507863	SRPRA	NC_035103.1	XP_021443912.1	signal recognition particle receptor subunit alpha-like	2.17818	1.58027e-56
ENSP00000363092	LOC110491369	PRKG1	NC_035092.1	XP_021420429.1	cGMP-dependent protein kinase 1-like isoform X1	2.1781	1.35197e-11
ENSP00000494711	LOC110517766	AC010616.2	NC_035079.1	XP_021451346.1	sodium/potassium-transporting ATPase subunit alpha-3-like	2.17117	3.8757e-09
ENSP00000398837	LOC110500790	KMT2B	NC_035097.1	XP_021433998.1	uncharacterized protein LOC110500790 isoform X1	2.17116	3.69271e-11
ENSP00000312634	LOC110525660	PDLIM2	NC_035082.1	XP_021461663.1	PDZ and LIM domain protein 2-like isoform X1	2.17036	6.68477e-05
ENSP00000339720	LOC110494772	NDUFA4	NC_035093.1	XP_021425777.1	cytochrome c oxidase subunit NDUFA4-like	2.16984	1.08065e-06
ENSP00000490468	LOC110529366	LIN28B	NC_035084.1	XP_021467181.1	protein lin-28 homolog B-like	2.16908	9.72748e-16
ENSP00000284987	LOC110495974	ADAMTS5	NC_035094.1	XP_021427219.1	A disintegrin and metalloproteinase with thrombospondin motifs 5-like	2.16876	1.76461e-37
ENSP00000301464	LOC110492009	IGFBP6	NC_035092.1	XP_021421633.1	insulin-like growth factor-binding protein 5	2.16783	0.000289958
ENSP00000373472	LOC110526999	ADAMTS7	NC_035082.1	XP_021463845.1	A disintegrin and metalloproteinase with thrombospondin motifs 7-like	2.16715	0.000128178
ENSP00000380271	LOC110501447	RAPGEF4	NC_035098.1	XP_021434693.1	rap guanine nucleotide exchange factor 4-like	2.16341	0.00037096
ENSP00000268206	LOC110486390	EFL1	NC_035089.1	XP_021413614.1	uncharacterized protein LOC110486390	2.16238	5.24287e-05
ENSP00000418194	LOC110501872	PARP14	NC_035098.1	XP_021435397.1	uncharacterized protein LOC110501872 isoform X1	2.15986	1.43329e-09
ENSP00000418112	LOC110494487	PTPRG	NC_035093.1	XP_021425272.1	receptor-type tyrosine-protein phosphatase gamma-like	2.15875	3.70849e-13
ENSP00000453557	LOC100135849	LDLR	NC_035089.1	XP_021413873.1	low-density lipoprotein receptor	2.15715	2.81566e-08
ENSP00000296252	LOC110534074	LIPH	NC_035086.1	XP_021474401.1	lipase member H-like isoform X1	2.15657	6.00392e-05
ENSP00000338989	LOC110499457	TRIM16	NC_035096.1	XP_021432269.1	tripartite motif-containing protein 16-like	2.15465	6.68094e-12
ENSP00000454546	cdyl2	CDYL2	NC_035082.1	XP_021463172.1	chromodomain Y-like protein 2	2.15371	5.42639e-05
ENSP00000263620	LOC110524163	ARID3A	NC_035081.1	XP_021459224.1	AT-rich interactive domain-containing protein 3A-like isoform X1	2.15282	6.27456e-08
ENSP00000341083	LOC110523562	NPR2	NC_035081.1	XP_021458036.1	atrial natriuretic peptide receptor 2-like isoform X1	2.15085	3.70127e-48
ENSP00000262768	LOC110499421	TIMP2	NC_035096.1	XP_021432235.1	metalloproteinase inhibitor 2-like isoform X1	2.14893	2.27876e-63
ENSP00000378485	LOC110507890	MATK	NC_035103.1	XP_021443965.1	uncharacterized protein LOC110507890	2.14775	7.8113e-05
ENSP00000275428	LOC110511884	GGCT	NC_035079.1	XP_021448267.1	gamma-glutamylcyclotransferase-like	2.14752	0.000256975
ENSP00000290246	LOC110528266	ELMO2	NC_035083.1	XP_021465857.1	engulfment and cell motility protein 2-like	2.14306	8.87048e-18
ENSP00000438497	LOC110511600	GNS	NW_018533433.1	XP_021448126.1	N-acetylglucosamine-6-sulfatase-like, partial	2.14111	2.44644e-11
ENSP00000278505	LOC110512266	ENDOD1	NW_018538427.1	XP_021448430.1	uncharacterized protein LOC110512266	2.14089	2.65445e-59
ENSP00000247706	LOC110530114	ABHD8	NC_035084.1	XP_021468617.1	protein ABHD8-like	2.14081	4.85133e-05
ENSP00000433548	LOC110499720	WNK1	NC_035097.1	XP_021432455.1	serine/threonine-protein kinase WNK1-like, partial	2.14033	3.20497e-05
ENSP00000003084	LOC110499460	CFTR	NC_035078.1	XP_021432274.1	cystic fibrosis transmembrane conductance regulator-like	2.13687	1.59012e-14
ENSP00000347464	LOC110537162	GIT2	NC_035088.1	XP_021478660.1	ARF GTPase-activating protein GIT2-like isoform X1	2.12962	4.54023e-31
ENSP00000332208	LOC110521051	RFX6	NC_035080.1	XP_021454152.1	DNA-binding protein RFX6-like	2.12773	0.000518476
ENSP00000402861	LOC110501842	PLCL1	NC_035098.1	XP_021435364.1	inactive phospholipase C-like protein 1	2.12719	0.000512616
ENSP00000354560	LOC110523033	KIFAP3	NC_035081.1	XP_021457122.1	kinesin-associated protein 3-like	2.12713	0.000103946
ENSP00000378360	LOC110516608	TKFC	NW_018581955.1	XP_021450673.1	triokinase/FMN cyclase-like	2.127	0.000266726
ENSP00000420194	LOC110508042	CASR	NC_035103.1	XP_021444163.1	extracellular calcium-sensing receptor-like	2.12643	2.73404e-06
ENSP00000272167	LOC110499551	EPHX1	NC_035096.1	XP_021432362.1	epoxide hydrolase 1-like	2.12443	0.00025721
ENSP00000300006	LOC110486539	C16orf45	NC_035089.1	XP_021413892.1	uncharacterized protein C16orf45 homolog isoform X1	2.1244	0.000331912
ENSP00000205890	LOC110527629	MYO15A	NC_035083.1	XP_021464708.1	uncharacterized protein LOC110527629 isoform X1	2.1243	1.73665e-28
ENSP00000304277	LOC100135937	TM4SF1	NC_035086.1	XP_021474623.1	transmembrane 4 L6 family member 5	2.12022	1.81568e-52
ENSP00000259808	LOC110508625	RIPK1	NC_035104.1	XP_021444955.1	receptor-interacting serine/threonine-protein kinase 1-like isoform X1	2.11646	2.35964e-14
ENSP00000367050	LOC110500711	RTN3	NC_035097.1	XP_021433903.1	reticulon-3-like isoform X1	2.11339	3.84847e-61
ENSP00000225823	LOC110493299	ASIC2	NC_035093.1	XP_021423228.1	acid-sensing ion channel 1-like	2.11118	1.48724e-05
ENSP00000347507	LOC110498886	MYH7	NC_035096.1	XP_021431240.1	myosin-16-like	2.10996	1.57833e-11
ENSP00000351614	LOC110500248	SYN3	NC_035097.1	XP_021433175.1	synapsin-3-like isoform X1	2.1087	5.35179e-06
ENSP00000478779	LOC110523063	CYFIP1	NC_035081.1	XP_021457151.1	cytoplasmic FMR1-interacting protein 1-like, partial	2.1076	3.01218e-17
ENSP00000216392	LOC110505964	PYGL	NC_035101.1	XP_021441110.1	glycogen phosphorylase, liver form-like	2.1054	4.41314e-05
ENSP00000306390	LOC110522135	PRSS27	NC_035080.1	XP_021455943.1	serine protease 27-like	2.10451	0.00068794
ENSP00000261349	LOC110515027	LRP6	NW_018563157.1	XP_021449772.1	low-density lipoprotein receptor-related protein 6-like	2.10275	7.97814e-08
ENSP00000367747	LOC110503217	PLCH2	NC_035100.1	XP_021437260.1	1-phosphatidylinositol 4,5-bisphosphate phosphodiesterase eta-1-like	2.10158	1.63744e-06
ENSP00000257663	LOC110522270	TMEM60	NC_035080.1	XP_021456203.1	uncharacterized protein LOC110522270 isoform X1	2.09708	0.000603949
ENSP00000308937	LOC110499241	PMP22	NC_035096.1	XP_021431923.1	peripheral myelin protein 22-like	2.09637	1.23482e-05
ENSP00000340463	LOC110513224	S100A14	NC_035079.1	XP_021448844.1	uncharacterized protein LOC110513224 isoform X1	2.09617	4.74885e-05
ENSP00000361411	LOC110502603	ZCCHC24	NC_035099.1	XP_021436448.1	zinc finger CCHC domain-containing protein 24-like isoform X1	2.09579	0.00022393
ENSP00000284987	LOC110527586	ADAMTS5	NC_035083.1	XP_021464642.1	A disintegrin and metalloproteinase with thrombospondin motifs 5-like	2.09531	3.64129e-09
ENSP00000430846	LOC110490882	KCNB2	NC_035091.1	XP_021419981.1	potassium voltage-gated channel subfamily B member 2-like	2.09481	0.000306662
ENSP00000483523	LOC110491102	NOL4L	NC_035092.1	XP_021420137.1	nucleolar protein 4-like	2.09177	1.11488e-05
ENSP00000468041	LOC110507494	CAPNS1	NC_035103.1	XP_021443190.1	calpain small subunit 1-like	2.08939	1.74214e-34
ENSP00000355529	LOC110488251	ZP4	NC_035090.1	XP_021416075.1	zona pellucida sperm-binding protein 4-like	2.08656	9.7229e-05
ENSP00000297107	LOC110537509	GALNT10	NC_035088.1	XP_021479277.1	polypeptide N-acetylgalactosaminyltransferase 10-like	2.08588	2.63672e-06
ENSP00000354671	LOC110524763	MAST2	NC_035081.1	XP_021460345.1	microtubule-associated serine/threonine-protein kinase 2-like	2.0856	3.0773e-10
ENSP00000419153	LOC110534107	ZBTB20	NC_035086.1	XP_021474455.1	zinc finger and BTB domain-containing protein 20-like	2.08463	0.000293225
ENSP00000296591	LOC110525311	EDIL3	NC_035082.1	XP_021460999.1	EGF-like repeat and discoidin I-like domain-containing protein 3	2.08245	7.63629e-48
ENSP00000462333	engase	ENGASE	NC_035088.1	XP_021481534.1	cytosolic endo-beta-N-acetylglucosaminidase	2.08197	3.44374e-48
ENSP00000364595	LOC110513870	NINJ1	NW_018551926.1	XP_021449221.1	ninjurin-2-like	2.08174	6.32513e-05
ENSP00000479037	LOC110491220	SPTBN1	NC_035092.1	XP_021420246.1	uncharacterized protein LOC110491220	2.07922	0.000898051
ENSP00000364639	LOC110507850	RBM7	NC_035103.1	XP_021443887.1	RNA-binding protein 7-like	2.07834	1.44416e-24
ENSP00000240316	LOC110538885	COIL	NC_035088.1	XP_021481537.1	coilin-like isoform X1	2.07817	1.74164e-20
ENSP00000296350	LOC110524824	MELTF	NC_035081.1	XP_021460410.1	melanotransferrin-like	2.07725	4.45177e-05
ENSP00000261799	LOC110534178	PDGFRB	NC_035086.1	XP_021474565.1	platelet-derived growth factor receptor beta-like isoform X1	2.07509	1.43228e-12
ENSP00000281419	asap2	ASAP2	NC_035101.1	XP_021440156.1	arf-GAP with SH3 domain, ANK repeat and PH domain-containing protein 2	2.07411	2.7591e-06
ENSP00000261349	LOC110512606	LRP6	NW_018540870.1	XP_021448556.1	low-density lipoprotein receptor-related protein 6-like, partial	2.07247	2.19859e-18
ENSP00000262461	LOC110509541	SLC12A2	NC_035105.1	XP_021446137.1	solute carrier family 12 member 2-like isoform X4	2.07169	1.26727e-07
ENSP00000373472	LOC110515416	ADAMTS7	NW_018567198.1	XP_021450002.1	A disintegrin and metalloproteinase with thrombospondin motifs 7-like	2.07029	7.2252e-09
ENSP00000403888	disc1	DISC1	NC_035096.1	XP_021432383.1	disrupted in schizophrenia 1 protein	2.06893	1.24845e-09
ENSP00000304553	mplkip	MPLKIP	NC_035104.1	XP_021445766.1	M-phase-specific PLK1-interacting protein	2.06853	1.86091e-12
ENSP00000340937	col17a1	COL17A1	NC_035077.1	XP_021466890.1	collagen alpha-1(XVII) chain isoform X1	2.06576	2.11585e-10
ENSP00000384939	LOC110500717	EML4	NC_035097.1	XP_021433911.1	echinoderm microtubule-associated protein-like 3 isoform X1	2.0644	2.39038e-55
ENSP00000386165	LOC100379114	CEBPD	NC_035104.1	NP_001165970.1	CCAAT/enhancer binding protein delta2	2.06384	2.61697e-17
ENSP00000319096	LOC110508065	RAP2B	NC_035103.1	XP_021444190.1	ras-related protein Rap-2b	2.06357	6.95191e-29
ENSP00000355180	LOC110515348	COL6A1	NW_018566327.1	XP_021449946.1	collagen alpha-1(VI) chain-like	2.06241	0.000243593
ENSP00000387278	mpp4	MPP4	NC_035083.1	XP_021464461.1	MAGUK p55 subfamily member 4 isoform X1	2.06102	0.00015239
ENSP00000483166	LOC110529177	RYR3	NC_035084.1	XP_021466985.1	ryanodine receptor 3-like	2.06029	4.42996e-05
ENSP00000472546	LOC110532939	PLA2G4C	NC_035085.1	XP_021472768.1	cytosolic phospholipase A2 gamma-like	2.05602	0.000989566
ENSP00000420641	ssrg	SSR3	NC_035103.1	NP_001154041.1	Translocon-associated protein subunit gamma	2.05541	3.95191e-62
ENSP00000356562	LOC110530206	XPR1	NC_035084.1	XP_021468758.1	xenotropic and polytropic retrovirus receptor 1 homolog	2.05406	7.29408e-05
	LOC110508166	#N/A				2.05038	1.16428e-08
ENSP00000358451	LOC110501663	GDAP2	NC_035098.1	XP_021435047.1	ganglioside-induced differentiation-associated protein 2-like	2.05036	0.00106389
ENSP00000338769	LOC110505269	ASAP3	NC_035101.1	XP_021440070.1	arf-GAP with SH3 domain, ANK repeat and PH domain-containing protein 3-like isoform X1	2.05019	1.74408e-07
ENSP00000367830	prkcz	PRKCZ	NC_035092.1	XP_021421335.1	protein kinase C zeta type	2.04987	1.24926e-06
ENSP00000357706	LOC110520885	S100A5	NC_035079.1	XP_021454007.1	protein S100-A5-like	2.0474	6.83682e-28
ENSP00000477310	LOC110533226	DYNLL2	NC_035086.1	XP_021472978.1	dynein light chain 2, cytoplasmic	2.04517	0.00115331
ENSP00000262383	LOC110501822	ZNF423	NC_035078.1	XP_021435340.1	zinc finger protein 423-like	2.04431	1.88782e-08
ENSP00000240316	LOC110539074	COIL	NC_035088.1	XP_021481707.1	coilin-like, partial	2.04066	0.000960506
ENSP00000370128	LOC110507241	SLC7A1	NC_035103.1	XP_021442806.1	high affinity cationic amino acid transporter 1-like	2.0406	3.39537e-16
ENSP00000351015	LOC110507891	NF1	NC_035103.1	XP_021443966.1	neurofibromin-like	2.04	0.000755606
ENSP00000377721	LOC110520757	NR2F2	NC_035077.1	XP_021453854.1	COUP transcription factor 2-like isoform X1	2.03968	6.30074e-37
ENSP00000270162	LOC110510376	SIK1	NW_018522786.1	XP_021447399.1	serine/threonine-protein kinase SIK2-like, partial	2.03563	0.00124404
ENSP00000417078	LOC110508056	DHX36	NC_035103.1	XP_021444180.1	ATP-dependent RNA helicase DHX36-like	2.03448	1.95805e-21
ENSP00000332613	LOC110507377	OAF	NC_035103.1	XP_021443003.1	out at first protein homolog	2.03392	2.93315e-44
ENSP00000325546	plag1	PLAG1	NC_035091.1	XP_021418481.1	zinc finger protein PLAG1	2.03134	8.82737e-05
	pcDNA31_Hyg_nCas9n	#N/A	pcDNA31_Hyg_nCas9n			2.02802	2.02309e-06
ENSP00000305422	LOC100136165	CEBPB	NC_035092.1	NP_001117919.1	CCAAT/enhancer-binding protein beta	2.02666	0.000258517
ENSP00000365830	LOC110527516	SOWAHC	NC_035083.1	XP_021464516.1	ankyrin repeat domain-containing protein SOWAHC-like	2.0261	1.43388e-07
ENSP00000216044	LOC110485220	GTPBP1	NC_035089.1	XP_021411955.1	GTP-binding protein 1-like	2.02604	1.16304e-05
ENSP00000277895	LOC110491807	ABLIM1	NC_035092.1	XP_021421251.1	actin-binding LIM protein 1-like isoform X1	2.02583	8.32221e-05
ENSP00000226230	tmem97	TMEM97	NC_035103.1	XP_021444210.1	transmembrane protein 97	2.0256	5.03523e-63
ENSP00000260746	LOC110499422	ARL3	NC_035096.1	XP_021432237.1	ADP-ribosylation factor-like protein 3	2.02553	7.10733e-14
ENSP00000296468	mfsd8	MFSD8	NC_035097.1	XP_021434001.1	major facilitator superfamily domain-containing protein 8	2.02426	2.23914e-11
ENSP00000229270	LOC110517847	TPI1	NC_035079.1	XP_021451391.1	triosephosphate isomerase B-like	2.02405	4.73436e-40
ENSP00000248444	LOC110520005	VIL1	NC_035079.1	XP_021452631.1	villin-1-like	2.02366	0.000991332
ENSP00000298282	LOC110533517	PKNOX2	NC_035086.1	XP_021473480.1	homeobox protein PKNOX2-like	2.02326	0.00151959
ENSP00000321737	LOC110506846	MROH1	NC_035079.1	XP_021442386.1	maestro heat-like repeat-containing protein family member 1	2.01848	4.51922e-08
ENSP00000274938	LOC110507050	SCUBE3	NC_035103.1	XP_021442605.1	neurogenic locus notch homolog protein 4-like	2.01684	0.000602118
ENSP00000318804	LOC110538815	CRLF3	NC_035088.1	XP_021481469.1	cytokine receptor-like factor 3	2.01556	1.34672e-08
ENSP00000370343	irf-10	IRF4	NC_035104.1	NP_001297068.1	interferon regulatory factor 10	2.01526	0.00135906
ENSP00000318804	LOC110539053	CRLF3	NC_035088.1	XP_021481685.1	cytokine receptor-like factor 3, partial	2.01482	1.24437e-34
ENSP00000354583	LOC110537510	MFAP3L	NC_035088.1	XP_021479278.1	microfibrillar-associated protein 3-like	2.01159	3.90836e-11
ENSP00000287239	LOC110499546	KAT6B	NC_035096.1	XP_021432355.1	histone acetyltransferase KAT6B-like	2.01122	3.77952e-14
ENSP00000354280	LOC110532584	PRSS3	NC_035085.1	XP_021472276.1	trypsin I-P1-like isoform X1	2.01115	0.00169665
ENSP00000269391	LOC110499426	RNF157	NC_035096.1	XP_021432241.1	RING finger protein 157-like	2.01105	3.80582e-11
ENSP00000445381	LOC110500550	PIK3C2G	NC_035078.1	XP_021433630.1	phosphatidylinositol 4-phosphate 3-kinase C2 domain-containing subunit gamma-like	2.00983	2.23122e-05
ENSP00000330161	ripk4	RIPK4	NC_035088.1	XP_021479203.1	receptor-interacting serine/threonine-protein kinase 4 isoform X1	2.00955	1.40572e-05
ENSP00000264709	LOC110531067	DNMT3A	NC_035084.1	XP_021470020.1	DNA (cytosine-5)-methyltransferase 3A-like	2.00792	0.00174808
ENSP00000404251	LOC110535974	VGLL4	NC_035087.1	XP_021477081.1	transcription cofactor vestigial-like protein 4 isoform X1	2.0073	9.09188e-08
ENSP00000317691	LOC110526358	RPP25	NC_035082.1	XP_021462937.1	uncharacterized protein LOC110526358	2.00724	0.00131752
ENSP00000378340	LOC110532911	COL4A6	NC_035085.1	XP_021472745.1	collagen alpha-4(IV) chain-like	2.00543	2.26114e-18
ENSP00000286827	LOC110509394	TIAM1	NC_035105.1	XP_021445964.1	T-lymphoma invasion and metastasis-inducing protein 1-like	2.00415	0.00122514
	LOC110507181	#N/A				2.00367	0.00169957
ENSP00000303634	LOC110521812	LRP8	NC_035080.1	XP_021455369.1	low-density lipoprotein receptor-related protein 8-like	2.00264	2.47566e-08
	LOC110487464	#N/A	NC_035089.1			0.499205	1.4949e-19
ENSP00000482447	LOC110514545	ZNF658	NW_018558808.1	XP_021449565.1	oocyte zinc finger protein XlCOF7.1-like	0.49853	0.00107419
	LOC110527287	#N/A	NC_035083.1			0.497129	0.00075221
ENSP00000273347	LOC110531781	NXPE3	NC_035085.1	XP_021470872.1	NXPE family member 3-like isoform X1	0.496867	0.00120775
ENSP00000369677	LOC110529171	EMILIN1	NC_035084.1	XP_021466978.1	EMILIN-1-like	0.496734	1.56341e-27
ENSP00000465077	LOC110524260	CIRBP	NC_035081.1	XP_021459421.1	cold-inducible RNA-binding protein B-like isoform X1	0.496617	1.37229e-12
ENSP00000312029	ucp2a	UCP2	NC_035086.1	NP_001118126.1	uncoupling protein 2A	0.496548	4.51708e-34
ENSP00000331514	LOC110512094	ACTG1	NW_018537222.1	XP_021448349.1	actin, cytoplasmic 1-like	0.496294	3.33008e-34
ENSP00000489840	LOC110525537	PXN	NC_035082.1	XP_021461401.1	protein piccolo-like isoform X1	0.495732	2.81667e-38
ENSP00000379204	LOC110491122	BMP7	NC_035092.1	XP_021420153.1	bone morphogenetic protein 7-like	0.495506	3.50999e-20
ENSP00000478941	LOC110519531	AC092835.1	NW_018637189.1	XP_021452279.1	gastrula zinc finger protein XlCGF71.1-like, partial	0.495172	0.000173273
ENSP00000260008	LOC110489150	FHDC1	NC_035090.1	XP_021417430.1	mucin-5AC-like	0.494689	1.89478e-05
ENSP00000262428	LOC110518777	COTL1	NC_035077.1	XP_021451897.1	coactosin-like protein	0.494558	2.676e-55
ENSP00000307854	LOC110492281	PCMTD2	NC_035092.1	XP_021422146.1	protein-L-isoaspartate O-methyltransferase domain-containing protein 2-like	0.493321	0.000144817
ENSP00000312672	LOC110503538	TMEM136	NC_035100.1	XP_021437584.1	transmembrane protein 136-like	0.493266	2.07658e-11
ENSP00000246635	s8	KRT13	NC_035093.1	NP_001117826.1	type I keratin S8	0.493182	3.4144e-42
ENSP00000242591	LOC110525524	IFT81	NC_035082.1	XP_021461383.1	intraflagellar transport protein 81 homolog	0.492772	7.55312e-10
ENSP00000369341	LOC110525394	RFESD	NC_035082.1	XP_021461138.1	Rieske domain-containing protein-like	0.490239	4.91591e-07
ENSP00000330601	LOC110503585	HHIPL1	NC_035100.1	XP_021437663.1	HHIP-like protein 1	0.488866	0.00040001
ENSP00000341947	LOC110493677	LIN54	NC_035078.1	XP_021423756.1	protein lin-54 homolog	0.488788	0.00061091
ENSP00000386183	LOC110525330	DAB2IP	NC_035082.1	XP_021461031.1	disabled homolog 2-interacting protein-like isoform X1	0.488577	0.000237869
ENSP00000230640	LOC110536793	MTREX	NC_035088.1	XP_021478151.1	superkiller viralicidic activity 2-like 2	0.48825	7.43093e-56
ENSP00000467141	LOC110515692	TTN	NW_018569856.1	XP_021450170.1	verrucotoxin subunit beta-like	0.488041	0.000786523
ENSP00000331211	LOC110496703	RBM43	NC_035094.1	XP_021428414.1	uncharacterized protein LOC110496703	0.487272	0.00113549
ENSP00000490958	LOC110532208	KAZN	NC_035085.1	XP_021471579.1	kazrin-like isoform X1	0.487037	1.2118e-15
ENSP00000342276	LOC110537001	SNX18	NC_035088.1	XP_021478371.1	sorting nexin-18-like	0.486473	1.13926e-14
	LOC110504852	#N/A	NC_035101.1			0.484414	0.000594502
ENSP00000359245	abca4	ABCA4	NC_035087.1	XP_021476181.1	retinal-specific ATP-binding cassette transporter isoform X3	0.483849	0.000825681
ENSP00000286548	LOC110537042	GNAQ	NC_035088.1	XP_021478433.1	guanine nucleotide-binding protein subunit alpha-14-like	0.483641	0.000987281
ENSP00000355699	mrpl55	MRPL55	NC_035080.1	XP_021454845.1	39S ribosomal protein L55, mitochondrial	0.48344	4.24141e-36
ENSP00000265131	LOC110536289	TNC	NC_035087.1	XP_021477686.1	tenascin-like isoform X1	0.483048	0.000613547
ENSP00000385848	LOC110527575	PARD3B	NC_035083.1	XP_021464619.1	partitioning defective 3 homolog B-like	0.482783	1.57932e-13
ENSP00000353590	LOC110486470	MYH10	NC_035089.1	XP_021413772.1	myosin heavy chain, embryonic smooth muscle isoform-like	0.481978	0.000934351
ENSP00000422168	LOC110537111	SH3BP2	NC_035088.1	XP_021478565.1	SH3 domain-binding protein 2-like isoform X1	0.481539	0.000924278
ENSP00000265104	LOC110512665	DNAH5	NC_035079.1	XP_021448585.1	dynein heavy chain 5, axonemal-like	0.480411	0.000574656
ENSP00000369341	LOC110524257	RFESD	NC_035081.1	XP_021459416.1	Rieske domain-containing protein-like	0.480013	4.39129e-06
ENSP00000323889	LOC110516677	TRIM25	NW_018583811.1	XP_021450725.1	tripartite motif-containing protein 47-like	0.47983	0.000363577
ENSP00000436786	LOC110503544	KMT2A	NC_035100.1	XP_021437597.1	histone-lysine N-methyltransferase 2A-like	0.479609	7.76536e-16
ENSP00000265023	LOC110524468	KNG1	NC_035081.1	XP_021459817.1	kininogen-1-like	0.478695	3.20268e-48
ENSP00000371542	LOC110489659	SPATA13	NC_035091.1	XP_021418086.1	uncharacterized protein LOC110489659 isoform X1	0.47663	0.00043176
ENSP00000363500	LOC110498013	CLIC4	NC_035095.1	XP_021430218.1	chloride intracellular channel protein 4-like isoform X1	0.476479	1.11563e-36
ENSP00000362656	LOC110525493	GOLGA1	NC_035082.1	XP_021461303.1	golgin subfamily A member 1-like isoform X1	0.475287	3.17666e-23
ENSP00000243563	LOC110503553	SNRPA	NC_035100.1	XP_021437613.1	U1 small nuclear ribonucleoprotein A-like	0.47499	6.36303e-55
ENSP00000294728	LOC100136253	VCAM1	NC_035081.1	NP_001117989.1	vascular cell adhesion molecule-like protein	0.474365	0.000151244
ENSP00000366015	LOC110532176	ANGPTL7	NC_035085.1	XP_021471521.1	angiopoietin-related protein 7-like	0.473946	7.68137e-45
ENSP00000368102	LOC110500142	CCDC3	NC_035097.1	XP_021433003.1	coiled-coil domain-containing protein 3-like	0.472931	1.69186e-05
ENSP00000295228	LOC110501797	INHBB	NC_035098.1	XP_021435309.1	inhibin beta B chain-like	0.47286	5.31902e-07
ENSP00000248975	LOC100136201	YWHAH	NC_035081.1	NP_001117949.1	14-3-3A2 protein	0.471968	1.00897e-39
ENSP00000310472	LOC110515908	ZNF624	NW_018572176.1	XP_021450297.1	zinc finger protein OZF-like	0.469964	7.56172e-10
ENSP00000338770	LOC110513140	ZNF420	NW_018545088.1	XP_021448812.1	gastrula zinc finger protein XlCGF17.1-like	0.469532	5.49682e-41
ENSP00000340836	LOC110525398	OSTF1	NC_035082.1	XP_021461140.1	osteoclast-stimulating factor 1 isoform X1	0.469403	5.57758e-68
ENSP00000257414	sema6a	SEMA6A	NC_035082.1	XP_021460717.1	semaphorin-6A	0.468983	8.94817e-41
ENSP00000380460	LOC110500626	PLAA	NC_035097.1	XP_021433775.1	phospholipase A-2-activating protein-like	0.468917	1.13463e-29
ENSP00000278715	LOC110503548	HMBS	NC_035100.1	XP_021437605.1	porphobilinogen deaminase-like isoform X1	0.468851	1.4103e-28
ENSP00000260187	LOC110534861	USP2	NC_035086.1	XP_021475471.1	ubiquitin carboxyl-terminal hydrolase 2-like	0.467937	5.24951e-07
	LOC110525564	#N/A				0.467537	0.000276308
ENSP00000221462	LOC110503507	PPP1R37	NC_035100.1	XP_021437523.1	protein phosphatase 1 regulatory subunit 37-like	0.467099	1.55856e-59
ENSP00000354039	LOC110525392	UBAP2	NC_035082.1	XP_021461130.1	ubiquitin-associated protein 2-like isoform X1	0.466569	2.2898e-56
ENSP00000325785	LOC110525523	SPECC1L	NC_035082.1	XP_021461380.1	cytospin-A-like isoform X1	0.465849	6.94417e-33
ENSP00000301327	LOC110525402	MFSD3	NC_035082.1	XP_021461146.1	major facilitator superfamily domain-containing protein 3-like	0.463638	2.5931e-14
ENSP00000265074	npr3	NPR3	NC_035087.1	XP_021477940.1	atrial natriuretic peptide receptor 3	0.463259	0.00041184
ENSP00000490958	LOC110532209	KAZN	NC_035085.1	XP_021471581.1	kazrin-A-like	0.462863	2.59089e-05
ENSP00000478887	LOC110535641	MYC	NC_035087.1	XP_021476429.1	transcriptional regulator Myc-like	0.462731	4.85882e-09
ENSP00000215793	LOC110525567	SF3A1	NC_035082.1	XP_021461458.1	splicing factor 3A subunit 1-like isoform X1	0.462553	4.71643e-60
ENSP00000244741	LOC110494354	CDKN1A	NC_035093.1	XP_021425004.1	cyclin-dependent kinase inhibitor 1-like isoform X1	0.462503	7.80696e-62
ENSP00000394496	coro1c	CORO1C	NC_035087.1	XP_021477357.1	coronin-1C	0.46249	3.49012e-51
ENSP00000444788	LOC110528183	TDO2	NC_035083.1	XP_021465716.1	uncharacterized protein LOC110528183	0.461503	1.52605e-11
ENSP00000349359	sash3	SASH3	NC_035101.1	XP_021439860.1	SAM and SH3 domain-containing protein 3	0.460213	3.79357e-12
ENSP00000331065	LOC110493656	PPP1R27	NC_035093.1	XP_021423730.1	protein phosphatase 1 regulatory subunit 27-like	0.458603	8.81658e-15
ENSP00000252804	LOC110498067	PXDN	NC_035095.1	XP_021430309.1	peroxidasin-like	0.458311	6.21505e-31
ENSP00000345344	LOC100135965	CTSL	NC_035088.1	NP_001117777.1	procathepsin L precursor	0.458186	2.53118e-138
ENSP00000398661	LOC110492478	SLMAP	NC_035092.1	XP_021422506.1	sarcolemmal membrane-associated protein-like isoform X1	0.457556	6.37965e-14
ENSP00000386892	LOC110488739	FHL2	NC_035090.1	XP_021416750.1	four and a half LIM domains protein 1-like isoform X1	0.457111	5.21153e-07
ENSP00000352798	LOC110519975	COL18A1	NC_035079.1	XP_021452581.1	collagen alpha-1(XVIII) chain-like isoform X1	0.455866	1.40133e-10
	LOC110505392	#N/A	NC_035101.1			0.455618	2.73036e-08
ENSP00000346255	LOC110525530	PPTC7	NC_035082.1	XP_021461393.1	protein phosphatase PTC7 homolog isoform X1	0.453209	1.41607e-29
ENSP00000356954	LOC110532630	CTGF	NC_035085.1	XP_021472372.1	connective tissue growth factor-like	0.452438	4.25142e-24
ENSP00000005260	baiap2l1	BAIAP2L1	NC_035096.1	XP_021431828.1	brain-specific angiogenesis inhibitor 1-associated protein 2-like protein 1 isoform X1	0.451576	9.41773e-08
ENSP00000334145	tf	F3	NC_035084.1	NP_001117830.1	tissue factor precursor	0.450624	6.99182e-39
ENSP00000257497	LOC110525404	ANXA1	NC_035082.1	XP_021461150.1	annexin A1-like	0.450508	1.0535e-07
	LOC110493575	#N/A	NC_035093.1			0.450264	3.42825e-09
	LOC110525506	#N/A	NC_035082.1			0.45002	7.77122e-17
ENSP00000204604	LOC110504089	CHRD	NC_035100.1	XP_021438588.1	chordin-like	0.449452	0.000148927
ENSP00000324532	LOC110530407	LAMA3	NC_035084.1	XP_021469107.1	laminin subunit alpha-3-like	0.449344	3.94993e-30
ENSP00000444080	LOC110525576	RFLNA	NC_035082.1	XP_021461474.1	refilin-A-like	0.449213	7.77092e-64
ENSP00000229340	LOC110525535	RAB35	NC_035082.1	XP_021461399.1	ras-related protein Rab-35-like	0.448996	1.30992e-45
ENSP00000359398	LOC110521636	BLOC1S2	NC_035080.1	XP_021454997.1	biogenesis of lysosome-related organelles complex-1 subunit 2-like	0.448477	4.01672e-30
ENSP00000309757	lpl	LPL	NC_035081.1	NP_001118076.1	lipoprotein lipase precursor	0.447802	1.18761e-06
ENSP00000310472	LOC110519530	ZNF624	NW_018637189.1	XP_021452278.1	gastrula zinc finger protein XlCGF17.1-like	0.447644	0.00012925
ENSP00000442224	LOC110525551	C12orf43	NC_035082.1	XP_021461434.1	uncharacterized protein C12orf43-like isoform X1	0.447573	4.88213e-29
ENSP00000365567	LOC110511939	TM9SF2	NW_018536084.1	XP_021448289.1	transmembrane 9 superfamily member 2-like	0.446777	6.03485e-16
ENSP00000355566	LOC110491237	TOMM20	NC_035092.1	XP_021420260.1	mitochondrial import receptor subunit TOM20 homolog	0.445912	2.88084e-24
ENSP00000359339	LOC110502447	CGAS	NC_035099.1	XP_021436146.1	cyclic GMP-AMP synthase-like	0.445516	1.06102e-09
ENSP00000349571	LOC110505152	LMO7	NC_035101.1	XP_021439837.1	LIM and calponin homology domains-containing protein 1-like isoform X1	0.445191	1.12822e-21
ENSP00000238018	LOC110525408	GDA	NC_035082.1	XP_021461155.1	guanine deaminase-like	0.445036	5.62673e-17
ENSP00000357842	LOC110495992	TUFT1	NC_035094.1	XP_021427256.1	tuftelin-like isoform X1	0.444866	2.20951e-16
ENSP00000425556	LOC110521653	PALLD	NC_035080.1	XP_021455026.1	palladin-like isoform X1	0.444035	1.51326e-78
ENSP00000212355	LOC110509820	TGFBR3	NC_035105.1	XP_021446617.1	transforming growth factor beta receptor type 3-like isoform X1	0.443851	1.23133e-07
ENSP00000361752	LOC110525502	ZDHHC12	NC_035082.1	XP_021461333.1	probable palmitoyltransferase ZDHHC12 isoform X1	0.443309	1.06726e-29
ENSP00000299663	LOC110525544	CLEC4E	NC_035082.1	XP_021461414.1	CD209 antigen-like protein C isoform X1	0.44318	8.51561e-08
ENSP00000272233	LOC110529387	RHOB	NC_035084.1	XP_021467205.1	rho-related GTP-binding protein RhoB-like	0.443165	5.79128e-54
ENSP00000245479	LOC110499044	SOX9	NC_035096.1	XP_021431550.1	transcription factor Sox-9-A-like	0.442617	4.95958e-27
ENSP00000340237	LOC110495920	SH3BP4	NC_035094.1	XP_021427118.1	SH3 domain-binding protein 4-A-like	0.442525	3.67025e-05
ENSP00000368077	LOC110523665	CCL19	NC_035081.1	XP_021458238.1	C-C motif chemokine 19-like	0.441798	6.32214e-30
ENSP00000366230	LOC110525409	C9orf85	NC_035082.1	XP_021461156.1	uncharacterized protein C9orf85 homolog	0.441674	4.72956e-37
ENSP00000167586	LOC110485899	KRT14	NC_035089.1	XP_021412790.1	keratin, type I cytoskeletal 13-like isoform X2	0.440413	9.92895e-61
ENSP00000443112	LOC110525549	HNF1A	NC_035082.1	XP_021461432.1	hepatocyte nuclear factor 1-alpha-like isoform X1	0.43838	7.76338e-07
ENSP00000330658	LOC110522910	PAPPA	NC_035081.1	XP_021457027.1	LOW QUALITY PROTEIN: pappalysin-1-like	0.436915	1.16959e-13
ENSP00000449381	LOC110525268	MAPKAPK5	NC_035082.1	XP_021460937.1	MAP kinase-activated protein kinase 5-like isoform X1	0.43634	4.74007e-11
ENSP00000366843	LOC110525267	ATXN2	NC_035082.1	XP_021460927.1	ataxin-2-like isoform X1	0.436027	8.85014e-43
ENSP00000378367	LOC110495704	NRG4	NC_035078.1	XP_021426772.1	pro-neuregulin-4, membrane-bound isoform-like	0.43544	8.91457e-08
ENSP00000345341	LOC110525509	PTGES2	NC_035082.1	XP_021461356.1	prostaglandin E synthase 2-like	0.435408	7.29278e-65
ENSP00000384996	LOC110525568	TBC1D10A	NC_035082.1	XP_021461460.1	TBC1 domain family member 10A-like	0.434663	2.90359e-09
ENSP00000465500	LOC110535418	TNFRSF11A	NC_035087.1	XP_021476078.1	tumor necrosis factor receptor superfamily member 11A-like isoform X1	0.434399	3.83137e-06
ENSP00000315130	LOC100136125	CLU	NC_035080.1	XP_021456136.1	clusterin	0.434245	1.63913e-40
ENSP00000325369	ap3s1	AP3S1	NC_035087.1	XP_021475559.1	AP-3 complex subunit sigma-1 isoform X1	0.433232	6.11261e-92
ENSP00000362401	LOC110529003	CYSLTR1	NC_035083.1	XP_021466829.1	cysteinyl leukotriene receptor 2-like	0.43267	9.32187e-05
ENSP00000359760	adgrl2	ADGRL2	NC_035080.1	XP_021455601.1	adhesion G protein-coupled receptor L2 isoform X1	0.431907	7.83968e-05
ENSP00000379442	LOC110487431	UMOD	NC_035089.1	XP_021415042.1	uromodulin-like	0.430338	3.01284e-29
ENSP00000380602	LOC110527865	CNTN4	NC_035083.1	XP_021465112.1	contactin-4-like isoform X1	0.430312	7.24239e-75
ENSP00000440045	LOC110525525	ATP2A2	NC_035082.1	XP_021461385.1	sarcoplasmic/endoplasmic reticulum calcium ATPase 2-like	0.428581	3.22937e-37
ENSP00000278968	LOC110503678	TAGLN	NC_035100.1	XP_021437806.1	transgelin-like	0.428397	2.3244e-104
ENSP00000386892	LOC110495853	FHL2	NC_035094.1	XP_021427002.1	four and a half LIM domains protein 2-like	0.427639	1.13755e-06
	LOC110529897	#N/A	NC_035084.1			0.427527	2.12031e-08
ENSP00000417659	LOC110503795	PPM1L	NC_035100.1	XP_021438008.1	protein phosphatase 1L-like	0.426045	9.78976e-16
ENSP00000307134	LOC110535425	CTNND2	NC_035087.1	XP_021476087.1	catenin delta-2-like	0.425627	1.29958e-05
ENSP00000215906	LOC110525555	ASPHD2	NC_035082.1	XP_021461444.1	aspartate beta-hydroxylase domain-containing protein 2-like	0.424865	2.52808e-27
ENSP00000481966	dhx29	DHX29	NC_035088.1	XP_021478382.1	ATP-dependent RNA helicase DHX29	0.423822	1.91131e-48
ENSP00000296978	LOC110489743	TMEM200A	NC_035091.1	XP_021418274.1	transmembrane protein 200C-like	0.423455	5.53514e-05
ENSP00000484355	cadps2	CADPS2	NC_035078.1	XP_021435143.1	calcium-dependent secretion activator 2	0.42171	5.12364e-05
ENSP00000419545	LOC110510488	GIMAP4	NW_018522999.1	XP_021447531.1	trichohyalin-like	0.420607	4.86803e-05
ENSP00000439479	dmxl1	DMXL1	NC_035082.1	XP_021460920.1	dmX-like protein 1	0.419643	1.33937e-61
ENSP00000382342	mrp1	ABCC1	NW_018543847.1	NP_001161802.1	multidrug resistance protein 1	0.419425	5.51344e-11
ENSP00000490225	ube2l3	UBE2L5	NC_035082.1	XP_021460829.1	ubiquitin-conjugating enzyme E2 L3	0.418204	9.33961e-64
ENSP00000389870	LOC110498834	DLX3	NC_035096.1	XP_021431157.1	homeobox protein Dlx3b-like	0.416891	1.04126e-31
ENSP00000366240	LOC110525411	ABHD17B	NC_035082.1	XP_021461157.1	protein ABHD17B	0.416578	3.39919e-28
ENSP00000297625	kiaa1161	MYORG	NC_035083.1	XP_021465926.1	uncharacterized family 31 glucosidase KIAA1161 homolog	0.414408	2.70545e-41
ENSP00000263895	LOC110495398	RND3	NC_035094.1	XP_021426307.1	rho-related GTP-binding protein RhoE-like	0.413766	1.49505e-10
ENSP00000360296	LOC110521634	PLPP3	NC_035080.1	XP_021454996.1	phospholipid phosphatase 3-like	0.412183	7.14894e-26
ENSP00000300648	gcn1	GCN1	NC_035082.1	XP_021461400.1	eIF-2-alpha kinase activator GCN1	0.411907	3.43138e-90
ENSP00000378868	LOC110498979	A1CF	NC_035096.1	XP_021431417.1	APOBEC1 complementation factor-like isoform X1	0.411785	2.77839e-05
ENSP00000392906	LOC110503626	PLEKHG2	NC_035100.1	XP_021437732.1	uncharacterized protein LOC110503626	0.410312	1.4887e-05
ENSP00000482447	LOC110519529	ZNF658	NW_018637189.1	XP_021452277.1	gastrula zinc finger protein XlCGF57.1-like	0.410241	1.72506e-06
ENSP00000384651	mtmr3	MTMR3	NC_035087.1	NP_001154049.1	myotubularin-related protein 3	0.410045	1.63411e-69
ENSP00000369154	smad9	SMAD9	NC_035105.1	XP_021447323.1	mothers against decapentaplegic homolog 9	0.409533	5.41507e-09
ENSP00000231512	LOC110537732	C5orf15	NC_035088.1	XP_021479754.1	keratinocyte-associated transmembrane protein 2-like	0.408845	4.62324e-123
ENSP00000482447	LOC110519535	ZNF658	NW_018637189.1	XP_021452282.1	gastrula zinc finger protein XlCGF67.1-like, partial	0.408011	1.24467e-05
ENSP00000482568	LOC110525563	ORAI1	NC_035082.1	XP_021461454.1	calcium release-activated calcium channel protein 1-like	0.406454	9.19716e-15
	LOC110525395	#N/A				0.406236	9.23699e-50
ENSP00000297354	LOC110489529	SBSPON	NC_035091.1	XP_021417926.1	somatomedin-B and thrombospondin type-1 domain-containing protein-like	0.404171	2.00124e-08
ENSP00000467753	LOC110508413	LINGO3	NC_035104.1	XP_021444604.1	leucine-rich repeat and immunoglobulin-like domain-containing nogo receptor-interacting protein 3	0.402739	1.08062e-05
	LOC110525539	#N/A	NC_035082.1			0.402589	5.16354e-09
ENSP00000307722	nsg2	NSG2	NC_035088.1	XP_021479835.1	neuron-specific protein family member 2	0.400577	1.3673e-05
ENSP00000341779	LOC110525529	PPP1CC	NC_035082.1	XP_021461392.1	serine/threonine-protein phosphatase PP1-gamma catalytic subunit	0.399965	4.65632e-94
ENSP00000388241	LOC110498352	KIF26A	NC_035095.1	XP_021430651.1	kinesin-like protein KIF26A	0.399853	1.26461e-09
	LOC110537023	#N/A	NC_035088.1			0.399096	1.76271e-54
ENSP00000405926	LOC110525259	TMED7	NC_035082.1	XP_021460916.1	transmembrane emp24 domain-containing protein 7-like	0.399004	5.41469e-101
ENSP00000368964	LOC110535385	MAP7D2	NC_035087.1	XP_021476032.1	MAP7 domain-containing protein 2-like isoform X1	0.398591	4.9396e-06
ENSP00000261726	LOC110525518	CUX2	NC_035082.1	XP_021461367.1	homeobox protein cut-like 2 isoform X1	0.396457	2.51272e-28
ENSP00000404676	pggt1b	PGGT1B	NC_035082.1	XP_021460910.1	geranylgeranyl transferase type-1 subunit beta	0.396018	8.94615e-74
ENSP00000357402	LOC110529564	NKAIN2	NC_035084.1	XP_021467525.1	sodium/potassium-transporting ATPase subunit beta-1-interacting protein 2	0.394259	8.81806e-07
ENSP00000357348	LOC110529560	HEY2	NC_035084.1	XP_021467518.1	hairy/enhancer-of-split related with YRPW motif protein 2	0.393589	2.53959e-11
ENSP00000350667	LOC110520934	TPM1	NC_035077.1	XP_021454077.1	tropomyosin alpha-1 chain-like isoform X5	0.393015	7.50519e-118
ENSP00000272233	LOC110522013	RHOB	NC_035080.1	XP_021455747.1	rho-related GTP-binding protein RhoB	0.392171	4.88102e-26
ENSP00000446280	LOC110525390	PCSK5	NC_035082.1	XP_021461128.1	proprotein convertase subtilisin/kexin type 5-like	0.391906	5.07336e-06
	LOC110526140	#N/A	NC_035082.1			0.391136	8.50064e-11
ENSP00000415682	LOC110525541	RNF10	NC_035082.1	XP_021461412.1	RING finger protein 10-like	0.389057	8.26126e-96
ENSP00000238156	LOC110525575	CCDC92	NC_035082.1	XP_021461472.1	coiled-coil domain-containing protein 92-like	0.388976	9.71863e-08
ENSP00000374036	LOC110536803	RPH3A	NC_035088.1	XP_021478159.1	rabphilin-3A-like	0.388071	5.48277e-06
ENSP00000484703	LOC110502464	PCDH15	NC_035099.1	XP_021436166.1	protocadherin-15-like isoform X1	0.386926	2.37241e-08
ENSP00000361158	LOC110500469	TESK2	NC_035097.1	XP_021433528.1	dual specificity testis-specific protein kinase 1-like isoform X1	0.386781	6.41616e-07
ENSP00000340883	LOC110525510	SMARCB1	NC_035082.1	XP_021461357.1	SWI/SNF-related matrix-associated actin-dependent regulator of chromatin subfamily B member 1	0.386075	1.73983e-62
ENSP00000353109	kalrn	KALRN	NC_035098.1	XP_021434851.1	kalirin	0.385385	5.07351e-47
ENSP00000358777	LOC110492566	ATP6AP1	NC_035092.1	XP_021422644.1	V-type proton ATPase subunit S1-like protein	0.385349	1.6592e-07
ENSP00000300177	LOC110505501	AC243948.1	NC_035101.1	XP_021440435.1	gremlin-1-like	0.385133	4.56968e-37
ENSP00000267615	LOC110529743	ITPK1	NC_035084.1	XP_021467892.1	inositol-tetrakisphosphate 1-kinase-like isoform X1	0.38442	3.66774e-19
ENSP00000222145	LOC110498873	RASIP1	NC_035096.1	XP_021431220.1	ras-interacting protein 1-like	0.383174	1.51971e-26
ENSP00000228506	LOC110525553	MLEC	NC_035082.1	XP_021461440.1	malectin-like	0.380789	3.70965e-37
ENSP00000406022	LOC110525235	UNC5C	NC_035082.1	XP_021460886.1	netrin receptor UNC5C-like	0.37861	4.02638e-11
ENSP00000367797	LOC110494642	SKI	NC_035093.1	XP_021425561.1	ski oncogene-like	0.377568	3.58969e-07
ENSP00000357057	LOC110508492	CASQ1	NC_035104.1	XP_021444714.1	calsequestrin-1-like	0.377564	9.71595e-10
ENSP00000237937	LOC110525406	ZFAND5	NC_035082.1	XP_021461153.1	AN1-type zinc finger protein 5-like isoform X1	0.377513	1.99217e-62
ENSP00000345055	LOC110493519	KCNQ5	NC_035093.1	XP_021423521.1	potassium voltage-gated channel subfamily KQT member 5-like isoform X1	0.376985	1.53752e-06
ENSP00000354006	LOC110525400	TRPM6	NC_035082.1	XP_021461144.1	transient receptor potential cation channel subfamily M member 6-like	0.375694	5.87514e-13
ENSP00000233944	LOC110495960	PRKAG3	NC_035094.1	XP_021427186.1	5\'-AMP-activated protein kinase subunit gamma-1-like isoform X1	0.375087	9.18455e-10
ENSP00000366271	LOC110525561	KDM2B	NC_035082.1	XP_021461451.1	lysine-specific demethylase 2B-like isoform X1	0.375082	2.88568e-53
ENSP00000354826	LOC110521363	CALD1	NC_035080.1	XP_021454544.1	non-muscle caldesmon-like	0.374453	4.01468e-97
ENSP00000297814	kif27	KIF27	NC_035082.1	XP_021461099.1	kinesin-like protein KIF27	0.373554	1.29827e-11
ENSP00000382342	LOC110539044	ABCC1	NC_035088.1	XP_021481677.1	multidrug resistance-associated protein 1-like	0.372371	2.31976e-23
ENSP00000359552	LOC110525501	PKN2	NC_035082.1	XP_021461331.1	serine/threonine-protein kinase N2-like isoform X1	0.370787	3.4071e-07
ENSP00000403453	LOC110525503	ODF2	NC_035082.1	XP_021461337.1	outer dense fiber protein 2-like isoform X1	0.370775	5.87353e-65
ENSP00000364979	LOC110520476	COL4A1	NC_035079.1	XP_021453494.1	collagen alpha-1(IV) chain-like	0.370545	3.41163e-13
ENSP00000259469	LOC110525492	RPL35	NC_035082.1	XP_021461301.1	60S ribosomal protein L35-like	0.369937	3.5281e-117
ENSP00000479370	LOC110525516	GUCD1	NC_035082.1	XP_021461362.1	protein GUCD1-like isoform X1	0.368025	6.14326e-42
ENSP00000265073	LOC110537007	SUB1	NC_035088.1	XP_021478380.1	activated RNA polymerase II transcriptional coactivator p15-like	0.366976	1.37236e-94
ENSP00000282588	LOC110537005	ITGA1	NC_035088.1	XP_021478376.1	integrin alpha-1-like	0.366906	2.71673e-09
ENSP00000344942	LOC110525552	UNC119B	NC_035082.1	XP_021461438.1	protein unc-119 homolog B-like	0.365107	1.27415e-39
ENSP00000361634	LOC110525498	SH3GLB2	NC_035082.1	XP_021461318.1	endophilin-B2-like isoform X1	0.364899	1.89364e-72
ENSP00000227756	LOC110506485	GALNT18	NC_035102.1	XP_021441803.1	polypeptide N-acetylgalactosaminyltransferase 18-like	0.364773	2.32289e-18
ENSP00000431840	LOC110505724	SLC24A4	NC_035101.1	XP_021440798.1	sodium/potassium/calcium exchanger 4-like isoform X1	0.363617	5.57599e-07
ENSP00000352288	LOC110493572	PLXNB2	NC_035078.1	XP_021423603.1	plexin-B2-like	0.363607	7.84717e-16
ENSP00000331831	LOC110512403	GAS6	NW_018539599.1	XP_021448489.1	growth arrest-specific protein 6-like	0.363373	1.02968e-06
ENSP00000215885	LOC110536804	PLA2G3	NC_035088.1	XP_021478160.1	group 3 secretory phospholipase A2-like	0.361892	8.10092e-07
ENSP00000425556	LOC110524538	PALLD	NC_035081.1	XP_021459962.1	palladin-like	0.361636	2.90522e-08
ENSP00000305416	LOC110538489	S1PR1	NC_035088.1	XP_021481013.1	sphingosine 1-phosphate receptor 1-like	0.361126	3.31084e-27
ENSP00000229379	LOC110525543	COX6A1	NC_035082.1	XP_021461413.1	cytochrome c oxidase subunit 6A, mitochondrial-like	0.360437	3.28486e-117
ENSP00000394163	dapl1	DAP	NC_035098.1	XP_021434826.1	death-associated protein-like 1	0.359535	1.39146e-96
ENSP00000357206	LOC110487370	NES	NC_035078.1	XP_021414974.1	nestin-like isoform X1	0.359182	5.76155e-10
ENSP00000485526	LOC110526375	RASSF10	NC_035082.1	XP_021462969.1	ras association domain-containing protein 10-like	0.359014	1.00759e-13
ENSP00000380468	LOC110491657	TNNT3	NC_035092.1	XP_021420942.1	troponin T, slow skeletal muscle-like isoform X1	0.357981	1.91297e-07
	LOC110524239	#N/A				0.35787	1.89561e-08
ENSP00000411960	hsd17b4	HSD17B4	NC_035082.1	XP_021460921.1	peroxisomal multifunctional enzyme type 2	0.356342	7.55567e-105
ENSP00000373594	LOC110521024	TMEM266	NC_035077.1	XP_021454137.1	transmembrane protein 266-like isoform X1	0.355011	1.37697e-08
ENSP00000229328	aakb1	PRKAB1	NC_035082.1	NP_001158618.1	5-AMP-activated protein kinase subunit beta-1	0.354475	1.59587e-133
ENSP00000248706	LOC110521663	RASL11B	NC_035080.1	XP_021455073.1	ras-like protein family member 11B	0.354155	8.11498e-08
ENSP00000270257	LOC110503506	GEMIN7	NC_035100.1	XP_021437520.1	gem-associated protein 7-like	0.351494	4.61858e-31
ENSP00000366628	gpr157	GPR157	NC_035085.1	XP_021472643.1	G-protein coupled receptor 157	0.350867	8.43956e-41
ENSP00000352676	zranb1	ZRANB1	NC_035099.1	XP_021436226.1	ubiquitin thioesterase ZRANB1	0.350545	2.15807e-11
ENSP00000345492	LOC110525097	SH2B3	NC_035082.1	XP_021460718.1	SH2B adapter protein 3-like	0.349674	1.23241e-30
ENSP00000354461	fam109a	FAM109A	NC_035082.1	XP_021460926.1	sesquipedalian-1	0.349435	3.07188e-112
ENSP00000478993	LOC110504330	GPHB5	NC_035101.1	XP_021438783.1	glycoprotein hormone beta-5-like	0.344712	8.46073e-25
ENSP00000362187	LOC110525500	FAM102A	NC_035082.1	XP_021461328.1	protein FAM102A-like isoform X1	0.343349	5.95827e-09
ENSP00000345502	LOC110524143	PDE4D	NC_035081.1	XP_021459182.1	cAMP-specific 3\',5\'-cyclic phosphodiesterase 4D-like isoform X1	0.341806	9.02711e-10
ENSP00000387361	LOC110537076	SBNO1	NC_035088.1	XP_021478503.1	protein strawberry notch homolog 1-like isoform X1	0.34038	3.05445e-103
ENSP00000215829	LOC110525517	SNRPD3	NC_035082.1	XP_021461365.1	small nuclear ribonucleoprotein Sm D3	0.339996	1.39147e-117
ENSP00000257290	LOC110521671	PDGFRA	NC_035080.1	XP_021455082.1	platelet-derived growth factor receptor alpha-like	0.338846	6.5724e-67
	LOC110496410	#N/A	NC_035077.1			0.336655	6.27456e-08
ENSP00000380878	LOC110537109	PPP3CC	NC_035088.1	XP_021478564.1	serine/threonine-protein phosphatase 2B catalytic subunit gamma isoform-like	0.335636	1.32107e-62
ENSP00000257430	LOC110537021	APC	NC_035088.1	XP_021478409.1	adenomatous polyposis coli protein-like isoform X1	0.33519	5.47491e-122
ENSP00000403535	LOC110526003	RTN4R	NC_035082.1	XP_021462252.1	reticulon-4 receptor-like	0.332881	3.1914e-08
ENSP00000226207	LOC110525076	MYH1	NC_035082.1	XP_021460698.1	myosin heavy chain, fast skeletal muscle-like	0.332427	1.56855e-17
ENSP00000265333	LOC110537731	VDAC1	NC_035088.1	XP_021479751.1	voltage-dependent anion-selective channel protein 1-like	0.332332	9.50444e-179
ENSP00000290271	LOC110536007	STC1	NC_035087.1	XP_021477145.1	stanniocalcin-like	0.331895	1.34087e-78
ENSP00000440045	LOC110525532	ATP2A2	NC_035082.1	XP_021461396.1	sarcoplasmic/endoplasmic reticulum calcium ATPase 2-like	0.330978	5.93749e-55
ENSP00000264263	gfm1	GFM1	NC_035100.1	XP_021437609.1	elongation factor G, mitochondrial	0.330312	2.95751e-58
ENSP00000381003	LOC110537093	TTC28	NC_035088.1	XP_021478536.1	tetratricopeptide repeat protein 28-like	0.327398	1.97344e-13
ENSP00000443432	LOC110536009	IDO2	NC_035087.1	XP_021477146.1	indoleamine 2,3-dioxygenase 2-like isoform X1	0.326697	5.26413e-11
ENSP00000384018	LOC110525577	NCOR2	NC_035082.1	XP_021461475.1	nuclear receptor corepressor 2-like	0.321869	2.05941e-48
ENSP00000418447	LOC110537728	PPP2CA	NC_035088.1	XP_021479738.1	serine/threonine-protein phosphatase 2A catalytic subunit alpha isoform	0.317414	2.02962e-141
ENSP00000238341	LOC110498967	CNTRL	NC_035096.1	XP_021431382.1	uncharacterized protein LOC110498967 isoform X1	0.315648	1.81462e-09
	LOC110529562	#N/A	NC_035084.1			0.314811	1.83974e-16
ENSP00000299608	LOC110529986	TMX3	NC_035084.1	XP_021468377.1	protein disulfide-isomerase TMX3-like	0.312915	2.77406e-10
ENSP00000224784	LOC110498989	ACTA2	NC_035096.1	XP_021431436.1	actin, aortic smooth muscle	0.311043	1.21906e-128
ENSP00000245451	LOC110497765	BMP4	NC_035095.1	XP_021429791.1	bone morphogenetic protein 4-like	0.309539	6.10648e-27
ENSP00000368664	LOC110501370	RGCC	NC_035098.1	XP_021434562.1	regulator of cell cycle RGCC-like	0.309401	1.80745e-94
ENSP00000265800	LOC110537106	DMTN	NC_035088.1	XP_021478558.1	dematin-like isoform X1	0.308613	5.14279e-44
ENSP00000313391	LOC110537025	DAB2	NC_035088.1	XP_021478413.1	disabled homolog 2-like isoform X1	0.307363	8.69894e-26
ENSP00000274457	fem1c	FEM1C	NC_035082.1	XP_021460911.1	protein fem-1 homolog C	0.3063	9.33034e-129
ENSP00000384629	LOC110537078	KMT5A	NC_035088.1	XP_021478511.1	N-lysine methyltransferase KMT5A-A-like isoform X1	0.3052	6.38915e-73
ENSP00000360519	rbp4	RBP4	NC_035096.1	NP_001117750.1	retinol-binding protein 4 precursor	0.304202	2.39546e-17
ENSP00000366243	LOC110525412	TMEM2	NC_035082.1	XP_021461161.1	transmembrane protein 2-like isoform X1	0.303848	1.0506e-89
ENSP00000398736	LOC110485837	CYR61	NC_035089.1	XP_021412705.1	protein CYR61-like	0.303681	2.97908e-24
ENSP00000312506	LOC110536790	CSPG4	NC_035088.1	XP_021478148.1	chondroitin sulfate proteoglycan 4-like	0.300341	6.7092e-89
ENSP00000370750	LOC110526034	RDH11	NC_035082.1	XP_021462296.1	retinol dehydrogenase 11-like isoform X1	0.299003	8.74883e-92
ENSP00000308976	LOC110508728	VWC2L	NC_035104.1	XP_021445156.1	von Willebrand factor C domain-containing protein 2-like	0.297852	3.64114e-25
ENSP00000231487	LOC110537730	SKP1	NC_035088.1	XP_021479750.1	S-phase kinase-associated protein 1	0.294314	7.98876e-221
ENSP00000282397	LOC110487730	FLT1	NC_035090.1	XP_021415316.1	vascular endothelial growth factor receptor kdr-like	0.292664	2.32886e-13
ENSP00000255882	LOC110537098	PI4KA	NC_035088.1	XP_021478543.1	phosphatidylinositol 4-kinase alpha-like	0.290459	5.11665e-230
ENSP00000225964	LOC110486153	COL1A1	NC_035089.1	XP_021413219.1	collagen alpha-1(I) chain-like	0.289811	1.29227e-12
ENSP00000254101	LOC110530723	PRKAB2	NC_035084.1	XP_021469651.1	5\'-AMP-activated protein kinase subunit beta-2-like	0.28922	2.24168e-12
ENSP00000245907	c3-3	C3	NC_035093.1	XP_021423876.1	complement C3-like	0.285944	5.09145e-21
ENSP00000248668	LOC110503574	LRFN1	NC_035100.1	XP_021437648.1	leucine-rich repeat and fibronectin type III domain-containing protein 1-like protein isoform X1	0.285909	3.86594e-32
ENSP00000366070	LOC110537079	RILPL1	NC_035088.1	XP_021478513.1	RILP-like protein 1 isoform X1	0.282595	1.50996e-95
ENSP00000387261	LOC100136685	PSTPIP2	NC_035088.1	XP_021478381.1	proline-serine-threonine phosphatase-interacting protein 2	0.281613	6.21655e-13
ENSP00000368931	ccdc112	CCDC112	NC_035082.1	XP_021460913.1	coiled-coil domain-containing protein 112 isoform X1	0.281301	4.46866e-43
ENSP00000231524	LOC110537057	TRIM23	NC_035088.1	XP_021478452.1	E3 ubiquitin-protein ligase TRIM23-like	0.279614	1.92311e-141
ENSP00000350102	LOC110537094	TOR4A	NC_035088.1	XP_021478537.1	torsin-4A-like isoform X1	0.278197	7.17343e-69
ENSP00000250535	cdo1	CDO1	NC_035082.1	XP_021460917.1	cysteine dioxygenase type 1	0.277753	8.99806e-184
ENSP00000265070	LOC110537006	GOLPH3	NC_035088.1	XP_021478377.1	Golgi phosphoprotein 3	0.277432	5.11328e-232
ENSP00000333456	rai2	RAI2	NC_035083.1	XP_021463990.1	retinoic acid-induced protein 2	0.274702	7.49085e-11
ENSP00000410249	LOC110537103	XPO7	NC_035088.1	XP_021478547.1	exportin-7-like isoform X1	0.272994	5.25338e-232
ENSP00000356432	LOC110521699	BRINP3	NC_035080.1	XP_021455157.1	BMP/retinoic acid-inducible neural-specific protein 3-like	0.264548	4.02728e-15
ENSP00000440704	LOC110505251	SYTL1	NC_035101.1	XP_021440032.1	synaptotagmin-like protein 2	0.26096	3.52024e-43
ENSP00000358640	LOC110527763	SLC16A1	NC_035083.1	XP_021464937.1	monocarboxylate transporter 1-like isoform X1	0.259414	1.33776e-13
ENSP00000403310	snrnp35	SNRNP35	NC_035088.1	XP_021478518.1	U11/U12 small nuclear ribonucleoprotein 35 kDa protein	0.257828	3.48422e-53
ENSP00000425040	LOC110525252	CCSER1	NC_035082.1	XP_021460902.1	serine-rich coiled-coil domain-containing protein 1-like	0.254481	2.78023e-12
ENSP00000333456	LOC110527180	RAI2	NC_035083.1	XP_021463991.1	retinoic acid-induced protein 2-like	0.253591	6.22195e-12
ENSP00000261308	LOC110537056	PPWD1	NC_035088.1	XP_021478450.1	peptidylprolyl isomerase domain and WD repeat-containing protein 1 isoform X1	0.251124	5.14775e-238
ENSP00000362456	LOC110537108	PBDC1	NC_035088.1	XP_021478563.1	protein PBDC1-like	0.249614	1.64971e-123
ENSP00000386419	LOC110537058	MZT2B	NC_035088.1	XP_021478453.1	mitotic-spindle organizing protein 2-like isoform X1	0.249286	1.16975e-180
ENSP00000439093	LOC110537085	CLIP1	NC_035088.1	XP_021478525.1	CAP-Gly domain-containing linker protein 1-like	0.247768	3.58178e-35
ENSP00000490225	LOC110537101	UBE2L5	NC_035088.1	XP_021478545.1	ubiquitin-conjugating enzyme E2 L3-like	0.246576	8.52646e-266
	LOC110537060	#N/A	NC_035088.1			0.243594	1.02736e-22
ENSP00000363617	LOC110496785	RAPH1	NC_035094.1	XP_021428493.1	ras-associated and pleckstrin homology domains-containing protein 1-like	0.242153	9.62455e-23
ENSP00000295709	stk36	STK36	NC_035086.1	XP_021474656.1	serine/threonine-protein kinase 36 isoform X1	0.240663	1.09902e-13
ENSP00000215882	LOC110537097	SLC25A1	NC_035088.1	XP_021478542.1	tricarboxylate transport protein, mitochondrial-like	0.237937	1.86039e-140
ENSP00000427401	LOC110537059	SREK1IP1	NC_035088.1	XP_021478457.1	protein SREK1IP1-like isoform X1	0.236782	7.84637e-245
ENSP00000492432	LOC110538640	GFAP	NC_035088.1	XP_021481256.1	glial fibrillary acidic protein-like	0.235942	5.78993e-17
ENSP00000375066	LOC110537082	HCAR2	NC_035088.1	XP_021478519.1	hydroxycarboxylic acid receptor 2-like	0.234716	3.19869e-29
ENSP00000361635	LOC110537096	VDAC2	NC_035088.1	XP_021478539.1	voltage-dependent anion-selective channel protein 2-like	0.231633	3.5234e-229
ENSP00000286234	LOC110488322	DEPTOR	NC_035090.1	XP_021416195.1	DEP domain-containing mTOR-interacting protein-like isoform X1	0.22585	1.10585e-17
ENSP00000367714	LOC110492297	HES5	NC_035092.1	XP_021422177.1	transcription factor HES-5-like	0.222309	1.25166e-15
ENSP00000331831	gas6	GAS6	NC_035094.1	XP_021426269.1	growth arrest-specific protein 6	0.219037	2.09929e-19
ENSP00000324857	LOC110488308	SEMA6D	NC_035090.1	XP_021416171.1	semaphorin-6D-like	0.215538	8.50586e-30
ENSP00000234091	id2	ID2	NC_035101.1	XP_021440155.1	DNA-binding protein inhibitor ID-2	0.215537	6.1182e-22
ENSP00000368104	LOC110503302	BMP2	NC_035100.1	XP_021437348.1	bone morphogenetic protein 2-like	0.213247	1.79621e-17
ENSP00000265316	LOC110495956	ABCB6	NC_035094.1	XP_021427181.1	ATP-binding cassette sub-family B member 6, mitochondrial-like	0.208774	1.79168e-18
ENSP00000295228	LOC110527500	INHBB	NC_035083.1	XP_021464487.1	inhibin beta B chain-like	0.208339	3.56523e-21
ENSP00000343871	tmtc4	TMTC4	NC_035098.1	XP_021434310.1	transmembrane and TPR repeat-containing protein 4	0.205323	5.58379e-210
ENSP00000037502	LOC110521624	MYOC	NC_035080.1	XP_021454984.1	myocilin-like	0.204273	2.44383e-30
ENSP00000337451	LOC110520379	EPHA3	NC_035079.1	XP_021453334.1	ephrin type-A receptor 3-like	0.198392	9.78982e-24
ENSP00000312999	LOC110527783	GNAI2	NC_035083.1	XP_021464964.1	guanine nucleotide-binding protein G(i) subunit alpha-2-like	0.197489	2.62773e-24
ENSP00000238146	ddx55	DDX55	NC_035088.1	XP_021478527.1	ATP-dependent RNA helicase DDX55	0.195789	1.20749e-133
ENSP00000367214	grxcr2	GRXCR2	NC_035086.1	XP_021473133.1	glutaredoxin domain-containing cysteine-rich protein 2	0.191501	3.48077e-28
ENSP00000290902	LOC110504801	SPON2	NC_035101.1	XP_021439293.1	spondin-2-like	0.190805	2.26703e-31
ENSP00000489597	LOC110536802	PTPN11	NC_035088.1	XP_021478158.1	tyrosine-protein phosphatase non-receptor type 11-like	0.190783	1.05745e-215
ENSP00000362160	LOC110525499	SLC25A25	NC_035082.1	XP_021461326.1	calcium-binding mitochondrial carrier protein SCaMC-2-A-like	0.190257	6.42073e-47
ENSP00000477314	LOC110488679	PCDHB16	NC_035090.1	XP_021416667.1	protocadherin beta-16-like	0.188719	1.72136e-25
	LOC110500309	#N/A	NC_035097.1			0.188639	1.22838e-19
ENSP00000280557	LOC110537084	DENR	NC_035088.1	XP_021478521.1	density-regulated protein-like isoform X1	0.180996	1.5911e-252
ENSP00000262225	LOC110537089	TMED2	NC_035088.1	XP_021478530.1	transmembrane emp24 domain-containing protein 2-like isoform X1	0.176652	0
ENSP00000261692	LOC110537077	CDK2AP1	NC_035088.1	XP_021478509.1	cyclin-dependent kinase 2-associated protein 1-like isoform X1	0.176161	3.20154e-254
ENSP00000367608	LOC110523164	CA9	NC_035081.1	XP_021457281.1	carbonic anhydrase 9-like	0.174628	1.82297e-39
ENSP00000381003	LOC110537090	TTC28	NC_035088.1	XP_021478532.1	tetratricopeptide repeat protein 28-like	0.169663	3.45341e-177
ENSP00000416250	eif2b1	EIF2B1	NC_035088.1	XP_021478528.1	translation initiation factor eIF-2B subunit alpha	0.166233	1.06087e-165
ENSP00000224784	LOC110491380	ACTA2	NC_035092.1	XP_021420460.1	actin, aortic smooth muscle-like	0.158733	1.04689e-41
ENSP00000261745	LOC110537091	NAA25	NC_035088.1	XP_021478533.1	N-alpha-acetyltransferase 25, NatB auxiliary subunit-like	0.157016	6.97725e-200
ENSP00000492432	LOC100136168	GFAP	NC_035089.1	XP_021414131.1	glial fibrillary acidic protein	0.151261	3.51185e-47
ENSP00000265316	LOC110495955	ABCB6	NC_035094.1	XP_021427179.1	ATP-binding cassette sub-family B member 6, mitochondrial-like isoform X1	0.149314	1.5697e-31
ENSP00000371542	LOC110535336	SPATA13	NC_035087.1	XP_021475949.1	uncharacterized protein LOC110535336	0.14876	1.68309e-91
ENSP00000430236	LOC110495950	ALG11	NC_035094.1	XP_021427172.1	GDP-Man:Man(3)GlcNAc(2)-PP-Dol alpha-1,2-mannosyltransferase-like isoform X1	0.147455	1.39349e-45
ENSP00000353698	LOC110495959	CNPPD1	NC_035094.1	XP_021427185.1	protein CNPPD1-like	0.146105	7.99321e-57
ENSP00000271971	LOC110503304	CAPN9	NC_035100.1	XP_021437349.1	calpain-8-like	0.140157	2.56728e-27
ENSP00000358708	LOC110529702	SNAP91	NC_035084.1	XP_021467825.1	clathrin coat assembly protein AP180-like isoform X1	0.135789	3.35879e-38
ENSP00000295083	pqlc3	PQLC3	NC_035101.1	XP_021440754.1	PQ-loop repeat-containing protein 3 isoform X1	0.119956	5.87479e-32
ENSP00000353582	LOC110518265	NRP2	NW_018608775.1	XP_021451602.1	neuropilin-2-like, partial	0.119658	2.60042e-34
ENSP00000295709	LOC100135895	STK36	NC_035088.1	NP_001117739.1	osteopontin-like protein precursor	0.101813	2.51057e-233
ENSP00000263408	c9	C9	NC_035088.1	NP_001117898.1	complement component C9 precursor	0.0954947	2.86553e-44
ENSP00000395249	LOC110495957	RETREG2	NC_035094.1	XP_021427182.1	protein FAM134A-like	0.0838961	2.09523e-67
ENSP00000353582	LOC110495961	NRP2	NC_035094.1	XP_021427192.1	neuropilin-2-like	0.0719254	3.01994e-106
ENSP00000353582	LOC110495962	NRP2	NC_035094.1	XP_021427193.1	neuropilin-2-like	0.0483764	2.41014e-108
Table S2. List of genes differentially expressed (adjusted p-value <0.05) in EC and GS2.
